# Supplementary material for: Assessment of small in-frame indels and C-terminal nonsense variants of BRCA1 using a validated functional assay
Source: Sci Rep. 2022 Sep 28;12:16203. doi: 10.1038/s41598-022-20500-4 (PMC9519549; doi:10.1038/s41598-022-20500-4)
Supplement: Supplementary file 4 — Supplementary Information 4. [file 41598_2022_20500_MOESM4_ESM.xlsx]

## Sheet: Comments
Supplementary Table S1: VarCall Output
Output from VarCall (using Supplementary Table 2 as input) containing probability of pathogenicity given the functional data
Supplementary Table S2. List of primers used in this study
Column headings:
HGVS cDNA variant
HGVS protein abbreviation
Forward primers (5' - 3')
Reverse primers (5' - 3')
Supplementary Table S3. Relative luciferase activity for figures
Column headings:
Variant
exp1 Mean
exp1 SD
exp2 Mean
exp2 SD
exp3 Mean
exp3 SD
Mean
SEM
Supplementary Table S4: Input file for VarCall
SET 1	Carvalho et al. 2007 (n =1,315 measurements)
SET 2	(n = 610 measurements)
SET 3	Lee et al. 2010 (n =776 measurements)
SET 4	Woods et al. 2016 (n =946 measurements)
SET 5	Woods et al. 2016 (n = 36 measurements)
SET 6	Fernandes et al. 2019: VF variants (n = 1051 measurements) from VarCall-Fernandes 121317_.xls
SET 7	Fernandes et al. 2019: OG variants (n = 156 measurements) from VarCall-Golubeva 121917_.xls
SET 8	Fernandes et al. 2019: CS variants (n = 84 measurements)
SET 9	Fernandes et al. 2019: (After review) VF variants (n = 19 measurements) from Ensaio luciferase 110118.xls
SET 10	This study: In-frame indels and nonsense variants (n = 641 measurements) from "Indels_dados compilados (RAW data) - VarCall Clean - 04192022"
Procedure:
STEP 1. Used Supplementary Table 2 from Fernandes et al. (2019) as the basis for the current file. SuppTable 2 contained the VarCall input file for all variants reported with 4,993 measurements.
STEP 2. Added 641 measurements (SET 10) described in the present study for a total of n = 5,634 measurements
STEP 3. Updated IARC labels to match IARC+ClinVar labels according to Lyra et al. (2021) 23(2):306-315.

## Sheet: STable S1
Supplementary Table 1: VarCall Output
variant	IARC	PrDel	lPostOdds	logBF	Status	PrDel.2018	logBF.2018	lPostOdds.2018	Status.2018	eta
WT	0	0	#NAME?	#NAME?	Neut	0	#NAME?	#NAME?	Neut	4
M1775R	5	1	Inf	Inf	Path	1	Inf	Inf	Path	0
V1741D	0	0.000963258	-6.94423	-6.13089	VUS	0.0020941	-5.3082	-6.16654	VUS	3.78788
V1741A	0	1	Inf	Inf	VUS	1	Inf	Inf	VUS	-0.0495832
H1746L	0	1	27.281	28.0943	VUS	1	29.7872	28.9289	VUS	1.09527
D1757N	0	0.217228	-1.2819	-0.468561	VUS	0.277652	-0.0978051	-0.95614	VUS	3.31799
E1609G	0	0.000221354	-8.41553	-7.60219	VUS	0.000365921	-7.05439	-7.91273	VUS	3.97033
F1668C	0	0.00336449	-5.69111	-4.87777	VUS	0.00471866	-4.49317	-5.3515	VUS	3.70561
F1668S	0	1	Inf	Inf	VUS	1	Inf	Inf	VUS	0.60495
L1786P	0	1	Inf	Inf	VUS	1	Inf	Inf	VUS	0.503176
P1776L	0	0.000113553	-9.08313	-8.26979	VUS	0.000248954	-7.43966	-8.29799	VUS	4.15142
S1577Y	0	0.000125474	-8.98329	-8.16995	VUS	0.000237054	-7.48865	-8.34698	VUS	4.20887
V1665A	0	0.000181371	-8.61479	-7.80145	VUS	0.000322563	-7.18056	-8.03889	VUS	3.98255
V1665E	0	1	Inf	Inf	VUS	1	Inf	Inf	VUS	0.319659
V1665G	0	0.00131968	-6.62905	-5.81571	VUS	0.00139319	-5.71643	-6.57477	VUS	3.78177
V1719E	0	1	Inf	Inf	VUS	1	Inf	Inf	VUS	-0.0845687
G1770E	0	0.00646839	-5.03434	-4.221	VUS	0.0102918	-3.70773	-4.56606	VUS	3.73347
M1650K	0	0.00189423	-6.26705	-5.45371	VUS	0.00246105	-5.14637	-6.0047	VUS	3.81597
M1650L	0	0.000483546	-7.63388	-6.82055	VUS	0.00106495	-5.98543	-6.84377	VUS	3.89837
M1650R	0	0.00103934	-6.86813	-6.0548	VUS	0.00160085	-5.57728	-6.43562	VUS	3.85964
M1650T	0	0.000306496	-8.09	-7.27666	VUS	0.000582657	-6.58899	-7.44733	VUS	3.95909
M1650V	0	0.000312376	-8.07099	-7.25766	VUS	0.000608965	-6.54481	-7.40314	VUS	3.9578
S1651A	0	0.00024474	-8.31507	-7.50174	VUS	0.000415371	-6.92759	-7.78592	VUS	3.98143
S1651C	0	0.00033191	-8.01031	-7.19698	VUS	0.000637442	-6.49907	-7.35741	VUS	3.95637
S1651P	0	1	Inf	Inf	VUS	1	Inf	Inf	VUS	0.10321
S1651Y	0	0.000350141	-7.95682	-7.14349	VUS	0.00070429	-6.39928	-7.25762	VUS	3.92821
W1837S	0	1	Inf	Inf	VUS	1	Inf	Inf	VUS	0.194146
G1748D	4	1	Inf	Inf	VUS	1	Inf	Inf	Path	0.664996
S1613G	1	0	#NAME?	#NAME?	Neut	0	#NAME?	#NAME?	Neut	4.12652
D1739A	0	1	22.4811	23.2944	VUS	1	21.1395	20.2812	VUS	1.13313
D1739H	0	1	Inf	Inf	VUS	1	Inf	Inf	VUS	0.347473
D1739N	0	0.00133378	-6.6184	-5.80507	VUS	0.00232354	-5.204	-6.06234	VUS	3.77283
D1757H	0	0.000160297	-8.73832	-7.92498	VUS	0.000309609	-7.22156	-8.07989	VUS	4.02731
G1738A	0	1	Inf	Inf	VUS	1	Inf	Inf	VUS	0.253701
G1738V	0	1	Inf	Inf	VUS	1	Inf	Inf	VUS	0.41236
G1743A	0	0.441467	-0.235212	0.578123	VUS	0.49054	0.82049	-0.0378445	VUS	3.05284
G1743E	0	1	17.8206	18.634	VUS	1	18.4417	17.5833	VUS	1.26733
G1743R	0	0.0431657	-3.09858	-2.28525	VUS	0.0604396	-1.88543	-2.74377	VUS	3.54587
G1743V	0	0.999999	14.1562	14.9696	VUS	1	16.0094	15.1511	VUS	1.78512
G1748A	0	0.00033321	-8.0064	-7.19307	VUS	0.000524241	-6.6947	-7.55303	VUS	3.98344
G1748C	0	0.999997	12.599	13.4124	VUS	1	16.6448	15.7864	VUS	1.35732
G1748R	0	1	34.0977	34.9111	VUS	1	35.5157	34.6574	VUS	0.855979
G1748S	0	0.000236099	-8.35102	-7.53769	VUS	0.000747392	-6.33984	-7.19817	VUS	3.97193
G1748V	0	1	Inf	Inf	VUS	1	Inf	Inf	VUS	0.596941
H1746D	0	1	Inf	Inf	VUS	1	Inf	Inf	VUS	0.458726
H1746P	0	0.982792	4.045	4.85833	VUS	0.986122	5.12178	4.26345	VUS	2.27283
H1746Q	0	0.00459312	-5.37859	-4.56526	VUS	0.00784616	-3.98152	-4.83985	VUS	3.72249
H1746R	0	0.162428	-1.64027	-0.826938	VUS	0.202298	-0.513657	-1.37199	VUS	3.41604
H1746Y	0	0.998932	6.84063	7.65397	VUS	0.999309	8.1351	7.27676	VUS	2.28315
K1648E	0	0.000417317	-7.78125	-6.96791	VUS	0.000600963	-6.55804	-7.41638	VUS	3.93645
K1648I	0	0.000169523	-8.68235	-7.86902	VUS	0.000378515	-7.02054	-7.87888	VUS	4.04634
K1648N	0	0.000271475	-8.21137	-7.39804	VUS	0.000605391	-6.5507	-7.40903	VUS	4.00817
K1648Q	0	0.000253709	-8.27907	-7.46573	VUS	0.000411786	-6.93626	-7.79459	VUS	3.99633
K1648R	0	0.0001687	-8.68722	-7.87388	VUS	0.000323246	-7.17844	-8.03677	VUS	4.04363
K1648T	0	0.000519329	-7.56245	-6.74912	VUS	0.000944273	-6.10582	-6.96415	VUS	3.90511
K1759M	0	0.000237168	-8.3465	-7.53317	VUS	0.000456332	-6.8335	-7.69183	VUS	3.97534
K1759N	4	0.00103342	-6.87385	-6.06051	VUS	0.00158594	-5.58666	-6.44499	VUS	3.8622
K1759R	0	0.000655979	-7.32873	-6.51539	VUS	0.00119721	-5.86823	-6.72656	VUS	3.87041
N1742I	0	0.000486427	-7.62794	-6.8146	VUS	0.000992242	-6.05622	-6.91455	VUS	3.89418
N1742K	0	0.00191874	-6.25416	-5.44083	VUS	0.00318579	-4.88753	-5.74587	VUS	3.8
N1742Y	0	0.000138325	-8.88576	-8.07243	VUS	0.000260749	-7.39336	-8.25169	VUS	4.05185
N1745D	0	0.000483046	-7.63492	-6.82158	VUS	0.000701427	-6.40336	-7.26169	VUS	3.89228
N1745H	0	0.00088118	-7.03337	-6.22003	VUS	0.00172419	-5.50294	-6.36127	VUS	3.78665
N1745I	0	0.000152467	-8.78841	-7.97507	VUS	0.000291668	-7.28127	-8.1396	VUS	4.01232
N1745K	0	0.000161805	-8.72896	-7.91562	VUS	0.000279729	-7.32308	-8.18141	VUS	4.05175
N1745S	0	0.00122869	-6.70058	-5.88724	VUS	0.00190394	-5.40359	-6.26192	VUS	3.79933
N1745T	0	0.000329976	-8.01616	-7.20283	VUS	0.000586675	-6.58212	-7.44045	VUS	3.89573
N1745Y	0	0.000124403	-8.99186	-8.17852	VUS	0.000229586	-7.52067	-8.379	VUS	4.06447
P1749A	0	0.00018022	-8.62115	-7.80782	VUS	0.00030521	-7.23587	-8.0942	VUS	4.00627
P1749L	0	1	Inf	Inf	VUS	1	Inf	Inf	VUS	0.316875
P1749Q	0	1	Inf	Inf	VUS	1	Inf	Inf	VUS	0.373681
P1749S	0	0.971443	3.52689	4.34023	VUS	0.971504	4.38742	3.52909	VUS	2.16751
P1749T	0	0.0380439	-3.23023	-2.41689	VUS	0.0533865	-2.017	-2.87533	VUS	3.61412
Q1747E	0	0.000514458	-7.57188	-6.75855	VUS	0.00221512	-5.2519	-6.11023	VUS	3.8833
Q1747H	0	0.000189369	-8.57162	-7.75829	VUS	0.000338242	-7.13308	-7.99141	VUS	4.02049
Q1747K	0	0.000946804	-6.96147	-6.14814	VUS	0.00219296	-5.26197	-6.12031	VUS	3.84718
Q1747L	0	0.000119232	-9.03432	-8.22098	VUS	0.000252214	-7.42665	-8.28498	VUS	4.0975
Q1747P	0	1	29.0311	29.8444	VUS	1	33.0102	32.1518	VUS	0.817715
Q1747R	0	0.000604613	-7.41032	-6.59698	VUS	0.00108585	-5.96597	-6.8243	VUS	3.89544
R1649G	0	0.000715244	-7.24217	-6.42884	VUS	0.000895888	-6.15846	-7.0168	VUS	3.89688
R1649I	0	0.000470431	-7.66139	-6.84806	VUS	0.000683583	-6.42914	-7.28748	VUS	3.90765
R1649K	0	0.000306015	-8.09157	-7.27824	VUS	0.000973561	-6.07524	-6.93358	VUS	3.969
R1649S	0	0.000310612	-8.07665	-7.26332	VUS	0.00047513	-6.79311	-7.65145	VUS	3.95152
R1649T	0	0.000389079	-7.85134	-7.03801	VUS	0.000823328	-6.243	-7.10133	VUS	3.90968
R1737G	0	0.035469	-3.30298	-2.48965	VUS	0.0486845	-2.11415	-2.97249	VUS	3.61245
R1737I	0	0.000130639	-8.94294	-8.1296	VUS	0.000250119	-7.43499	-8.29332	VUS	4.09442
R1737S	0	0.00424841	-5.45695	-4.64362	VUS	0.00538452	-4.36049	-5.21883	VUS	3.71436
R1737T	0	0.000141992	-8.8596	-8.04626	VUS	0.000253092	-7.42317	-8.2815	VUS	4.06256
R1751G	0	1	18.3203	19.1337	VUS	1	18.8646	18.0062	VUS	1.37565
R1751L	0	0.00775269	-4.85193	-4.0386	VUS	0.00915662	-3.82574	-4.68408	VUS	3.72872
R1753G	0	1	Inf	Inf	VUS	1	Inf	Inf	VUS	0.150764
R1753I	0	1	Inf	Inf	VUS	1	Inf	Inf	VUS	0.523973
R1753K	0	0.999779	8.41644	9.22977	VUS	0.999931	10.4457	9.58732	VUS	1.68388
R1753S	0	1	Inf	Inf	VUS	1	Inf	Inf	VUS	0.295078
R1758I	0	0.000143984	-8.84566	-8.03233	VUS	0.000292518	-7.27836	-8.13669	VUS	4.04484
R1758S	0	0.000687988	-7.28105	-6.46772	VUS	0.000978015	-6.07067	-6.92901	VUS	3.86441
S1755C	0	0.000129277	-8.95342	-8.14009	VUS	0.000285256	-7.3035	-8.16184	VUS	4.07545
V1740A	0	0.00030213	-8.10435	-7.29102	VUS	0.000628803	-6.51273	-7.37106	VUS	3.89888
V1740E	0	0.0065989	-5.01423	-4.2009	VUS	0.00809972	-3.94946	-4.80779	VUS	3.65704
V1740G	0	0.000465133	-7.67272	-6.85939	VUS	0.000677343	-6.43832	-7.29666	VUS	3.8604
V1740L	0	0.000155203	-8.77062	-7.95729	VUS	0.000293439	-7.27521	-8.13355	VUS	4.0368
V1740M	0	0.000132474	-8.92899	-8.11566	VUS	0.000270982	-7.35485	-8.21319	VUS	4.07915
Y1853X	5	1	Inf	Inf	Path	1	Inf	Inf	Path	0.121133
C1787S/G1788D	5	1	Inf	Inf	Path	1	Inf	Inf	VUS	0.221538
G1788D	0	0.0362867	-3.27934	-2.46601	VUS	0.0538899	-2.00708	-2.86542	VUS	3.51357
E1559K	0	0.00198067	-6.22234	-5.409	VUS	0.00389513	-4.68579	-5.54413	VUS	3.75159
G1706E	5	1	Inf	Inf	Path	1	Inf	Inf	Path	1.18884
D1578G	2	0	#NAME?	#NAME?	Neut	0	#NAME?	#NAME?	Neut	3.92559
L1553M	2	0	#NAME?	#NAME?	Neut	0	#NAME?	#NAME?	Neut	3.86944
P1776H	0	0.000131368	-8.93737	-8.12404	VUS	0	#NAME?	#NAME?	Neut	4.07315
R1589H	2	0	#NAME?	#NAME?	Neut	0	#NAME?	#NAME?	Neut	3.98603
R1835Q	2	0	#NAME?	#NAME?	Neut	0	#NAME?	#NAME?	Neut	4.06368
D1546Y	1	0	#NAME?	#NAME?	Neut	0	#NAME?	#NAME?	Neut	4.18684
I1858L	1	0	#NAME?	#NAME?	Neut	0	#NAME?	#NAME?	Neut	3.99288
K1606E	1	0	#NAME?	#NAME?	Neut	0	#NAME?	#NAME?	Neut	4.04653
P1637L	1	0	#NAME?	#NAME?	Neut	0	#NAME?	#NAME?	Neut	4.06838
A1584S	2	0	#NAME?	#NAME?	Neut	0.000559173	-6.63016	-7.48849	VUS	3.9362
A1608V	0	0.000244577	-8.31573	-7.5024	VUS	0.000561296	-6.62637	-7.4847	VUS	3.9417
A1615D	0	0.000292079	-8.13819	-7.32486	VUS	0.000527666	-6.68819	-7.54652	VUS	3.9135
A1615T	0	0.000181535	-8.61388	-7.80055	VUS	0.000316503	-7.19953	-8.05786	VUS	4.01108
A1623G	0	0.00021351	-8.45161	-7.63828	VUS	0.000375272	-7.02915	-7.88748	VUS	3.97415
A1641T	0	0.000234127	-8.35941	-7.54608	VUS	0.000473382	-6.7968	-7.65514	VUS	3.95127
A1789T	0	1	Inf	Inf	VUS	1	Inf	Inf	VUS	-0.00964332
A1823T	0	0.000145527	-8.835	-8.02167	VUS	0.000289301	-7.28942	-8.14775	VUS	4.02324
C1372Y	0	0.000329508	-8.01758	-7.20425	VUS	0.000601783	-6.55668	-7.41501	VUS	3.89627
C1697Y	0	1	Inf	Inf	VUS	1	Inf	Inf	VUS	-0.133167
C1787S	0	0.00025955	-8.2563	-7.44297	VUS	0.00058155	-6.5909	-7.44923	VUS	3.89181
D1381Y	0	0.00013343	-8.9218	-8.10846	VUS	0.000308511	-7.22511	-8.08344	VUS	4.30262
D1557H	0	0.000383266	-7.8664	-7.05306	VUS	0.000784927	-6.2908	-7.14913	VUS	3.90629
E1352K	0	0.00931974	-4.66626	-3.85292	VUS	0.0173649	-3.17745	-4.03579	VUS	3.62777
E1559Q	0	0.000397118	-7.83088	-7.01755	VUS	0.000512085	-6.71817	-7.57651	VUS	3.89336
F1571S	0	0.0133968	-4.29925	-3.48591	VUS	0.0206697	-2.99986	-3.8582	VUS	3.63513
H1860P	0	0.000170568	-8.67621	-7.86287	VUS	0.000365342	-7.05598	-7.91431	VUS	4.00863
H1862L	2	0	#NAME?	#NAME?	Neut	0.000351704	-7.09403	-7.95237	VUS	4.34167
I1568V	0	0.000867795	-7.04869	-6.23535	VUS	0.0014919	-5.64788	-6.50621	VUS	3.805
K1322E	0	0.000106507	-9.14719	-8.33386	VUS	0.000227311	-7.53063	-8.38896	VUS	4.16585
K1601E	0	0.000264953	-8.23569	-7.42236	VUS	0.000330346	-7.15671	-8.01504	VUS	3.99342
L1317F	0	0.000490677	-7.61923	-6.8059	VUS	0.000820445	-6.24651	-7.10484	VUS	3.87388
L1407P	0	0.996804	5.74251	6.55584	VUS	0.997587	6.88266	6.02433	VUS	2.47226
L1539P	0	0.00118469	-6.73709	-5.92376	VUS	0.00219156	-5.26261	-6.12095	VUS	3.81083
L1570F	0	0.000175566	-8.64732	-7.83399	VUS	0.000365259	-7.0562	-7.91454	VUS	3.99811
L1600F	0	0.000130359	-8.94509	-8.13176	VUS	0.000329842	-7.15823	-8.01657	VUS	4.2771
L1605V	0	0.000254871	-8.2745	-7.46116	VUS	0.000408173	-6.94508	-7.80341	VUS	3.96
L1844P	0	0.000234591	-8.35743	-7.5441	VUS	0.000427798	-6.8981	-7.75643	VUS	3.86329
M1628I	0	0.000201985	-8.50712	-7.69378	VUS	0.000392146	-6.98515	-7.84348	VUS	3.9944
M1652K	0	1	Inf	Inf	VUS	1	Inf	Inf	VUS	-0.221426
M1783T	0	0.133137	-1.8735	-1.06016	VUS	0.202032	-0.515305	-1.37364	VUS	3.35819
N1647K	2	0	#NAME?	#NAME?	Neut	0.000362389	-7.0641	-7.92243	VUS	3.93518
N1819Y	0	0.000149723	-8.80657	-7.99324	VUS	0.000261181	-7.3917	-8.25004	VUS	4.24412
P1544L	1	0	#NAME?	#NAME?	Neut	0.000280229	-7.32129	-8.17962	VUS	4.04996
P1562L	0	0.000133823	-8.91886	-8.10552	VUS	0.0002352	-7.4965	-8.35484	VUS	4.18913
P1575H	0	0.000617134	-7.38981	-6.57647	VUS	0.000628597	-6.51306	-7.37139	VUS	3.88077
P1579A	0	0.000343147	-7.97701	-7.16367	VUS	0.000728797	-6.36505	-7.22339	VUS	3.9031
Q1388L	0	0.000113947	-9.07967	-8.26633	VUS	0.000250467	-7.4336	-8.29193	VUS	4.23475
Q1395R	0	0.00118176	-6.73956	-5.92623	VUS	0.0029535	-4.96347	-5.82181	VUS	3.74607
Q1604R	0	0.000443192	-7.72106	-6.90773	VUS	0.000909863	-6.14297	-7.00131	VUS	3.88967
R1589C	2	0	#NAME?	#NAME?	Neut	0.000367921	-7.04894	-7.90727	VUS	4.00119
R1645G	0	0.000156182	-8.76433	-7.951	VUS	0.000307897	-7.2271	-8.08544	VUS	4.02471
R1645M	0	0.000251681	-8.2871	-7.47376	VUS	0.000332879	-7.14907	-8.0074	VUS	3.98136
R1645S	0	0.000153308	-8.78291	-7.96957	VUS	0.000289763	-7.28782	-8.14616	VUS	4.03785
R1645T	0	0.000159638	-8.74244	-7.92911	VUS	0.000270365	-7.35713	-8.21547	VUS	4.04571
R1699P	0	0.00474507	-5.34589	-4.53256	VUS	0.00978586	-3.75865	-4.61698	VUS	3.6851
S1360G	0	0.00148939	-6.5079	-5.69456	VUS	0.00238219	-5.17901	-6.03735	VUS	3.78458
S1370F	0	0.000119274	-9.03397	-8.22063	VUS	0.000285194	-7.30372	-8.16206	VUS	4.2679
S1486C	0	0.000131246	-8.9383	-8.12497	VUS	0.000261809	-7.3893	-8.24763	VUS	4.06582
S1542C	0	0.00023199	-8.36858	-7.55525	VUS	0.000498632	-6.74481	-7.60314	VUS	3.97651
S1577P	0	0.000240045	-8.33444	-7.52111	VUS	0.000658141	-6.4671	-7.32543	VUS	3.94655
S1580F	0	0.000113912	-9.07997	-8.26663	VUS	0.000237875	-7.48519	-8.34353	VUS	4.18323
S1580Y	0	0.000123018	-9.00305	-8.18972	VUS	0.000236828	-7.4896	-8.34794	VUS	4.19862
S1596L	0	0.000172682	-8.66388	-7.85055	VUS	0.00028642	-7.29943	-8.15777	VUS	4.02016
S1631N	0	0.000163247	-8.72008	-7.90675	VUS	0.000371671	-7.03879	-7.89713	VUS	4.01584
T1394I	0	0.000119188	-9.03469	-8.22135	VUS	0.00023403	-7.50149	-8.35983	VUS	4.1706
T1548M	0	0.000180568	-8.61922	-7.80589	VUS	0.000482353	-6.77802	-7.63635	VUS	4.00671
T1550I	0	0.000144844	-8.83971	-8.02638	VUS	0.000271427	-7.35321	-8.21155	VUS	4.07308
T1561I	0	0.00011109	-9.10506	-8.29172	VUS	0.000258029	-7.40385	-8.26218	VUS	4.14606
T1597A	0	0.000482416	-7.63622	-6.82289	VUS	0.000804687	-6.26592	-7.12425	VUS	3.92197
T1691K	4	1	Inf	Inf	VUS	1	Inf	Inf	VUS	-0.355503
T1720I	0	0.000253808	-8.27868	-7.46534	VUS	0.000491933	-6.75834	-7.61668	VUS	3.94902
V1696L	0	0.00873956	-4.73112	-3.91778	VUS	0.0168087	-3.21057	-4.06891	VUS	3.59018
V1791L	0	0.000525844	-7.54998	-6.73665	VUS	0.000913577	-6.13889	-6.99723	VUS	3.87382
V1804A	0	0.000204597	-8.49427	-7.68093	VUS	0.000419199	-6.91841	-7.77675	VUS	3.97533
V1833M	4	0.998891	6.80296	7.6163	VUS	0.999603	8.69074	7.83241	VUS	2.39904
A1708E	5	1	Inf	Inf	Path	1	Inf	Inf	Path	0.158085
D1692H	0	1	29.6798	30.4931	VUS	1	23.9661	23.1078	VUS	0.794455
G1738R	5	1	Inf	Inf	Path	1	Inf	Inf	Path	1.6001
G1788V	5	1	Inf	Inf	Path	1	Inf	Inf	Path	0.24996
I1766S	5	1	Inf	Inf	Path	1	Inf	Inf	Path	0.40379
L1764P	5	1	Inf	Inf	Path	1	Inf	Inf	Path	0.332944
R1699Q	5	1	Inf	Inf	Path	1	Inf	Inf	Path	0.255111
R1699W	5	1	Inf	Inf	Path	1	Inf	Inf	Path	1.76563
S1715N	5	1	Inf	Inf	Path	1	Inf	Inf	Path	0.754967
S1715R	5	1	Inf	Inf	Path	1	Inf	Inf	Path	0.898951
T1685A	5	1	Inf	Inf	Path	1	Inf	Inf	Path	0.885047
T1685I	5	1	Inf	Inf	Path	1	Inf	Inf	Path	0.00377132
V1838E	5	1	Inf	Inf	Path	1	Inf	Inf	Path	1.77908
D1739V	4	1	28.8985	29.7118	VUS	1	Inf	Inf	Path	0.380703
G1738E	4	1	24.969	25.7823	VUS	1	Inf	Inf	Path	1.13671
M1689R	4	1	27.7061	28.5194	VUS	1	Inf	Inf	Path	1.17317
V1736G	4	1	Inf	Inf	VUS	1	Inf	Inf	Path	0.531884
D1778G	2	0	#NAME?	#NAME?	Neut	0	#NAME?	#NAME?	Neut	3.81133
D1851E	2	0	#NAME?	#NAME?	Neut	0	#NAME?	#NAME?	Neut	4.01586
N1730S	2	0	#NAME?	#NAME?	Neut	0	#NAME?	#NAME?	Neut	4.00559
N1819S	2	0	#NAME?	#NAME?	Neut	0	#NAME?	#NAME?	Neut	3.98915
P1771R	2	0	#NAME?	#NAME?	Neut	0	#NAME?	#NAME?	Neut	3.79083
D1733G	1	0	#NAME?	#NAME?	Neut	0	#NAME?	#NAME?	Neut	3.92656
E1682K	1	0	#NAME?	#NAME?	Neut	0	#NAME?	#NAME?	Neut	3.93137
F1662S	1	0	#NAME?	#NAME?	Neut	0	#NAME?	#NAME?	Neut	3.72749
G1706A	1	0	#NAME?	#NAME?	Neut	0	#NAME?	#NAME?	Neut	3.69663
L1844R	1	0	#NAME?	#NAME?	Neut	0	#NAME?	#NAME?	Neut	3.87483
M1652I	1	0	#NAME?	#NAME?	Neut	0	#NAME?	#NAME?	Neut	3.55954
M1652T	1	0	#NAME?	#NAME?	Neut	0	#NAME?	#NAME?	Neut	3.93514
P1859R	1	0	#NAME?	#NAME?	Neut	0	#NAME?	#NAME?	Neut	3.92133
R1751Q	1	0	#NAME?	#NAME?	Neut	0	#NAME?	#NAME?	Neut	3.58955
V1804D	1	0	#NAME?	#NAME?	Neut	0	#NAME?	#NAME?	Neut	3.81931
A1669S	0	0.0107196	-4.52491	-3.71157	VUS	0.0154171	-3.29841	-4.15674	VUS	3.70145
A1708V	0	0.992371	4.86814	5.68148	VUS	0.989532	5.40728	4.54894	VUS	1.6973
A1752P	4	1	Inf	Inf	VUS	1	Inf	Inf	VUS	0.313049
A1752V	0	1	24.2779	25.0913	VUS	1	27.3827	26.5244	VUS	0.7902
A1789S	0	0.00054867	-7.50746	-6.69413	VUS	0.00108323	-5.96839	-6.82673	VUS	3.87734
A1830T	0	0.000335364	-7.99996	-7.18662	VUS	0.000584022	-6.58665	-7.44499	VUS	3.9192
A1843P	4	1	18.5952	19.4085	VUS	1	19.1668	18.3085	VUS	1.60719
C1697R	5	1	Inf	Inf	Path	1	Inf	Inf	VUS	0.585894
D1692N	0	0.00570501	-5.16069	-4.34736	VUS	0.0108157	-3.65755	-4.51588	VUS	3.63814
D1692Y	0	1	24.5334	25.3468	VUS	1	27.0805	26.2222	VUS	1.07011
D1739E	0	1	Inf	Inf	VUS	1	Inf	Inf	VUS	0.591179
D1739G	0	1	35.3505	36.1638	VUS	1	Inf	Inf	VUS	0.270676
D1739Y	0	1	Inf	Inf	VUS	1	Inf	Inf	VUS	0.511409
D1778N	0	0.00282215	-5.86743	-5.0541	VUS	0.00366383	-4.74724	-5.60558	VUS	3.7803
D1778Y	0	0.00652918	-5.02492	-4.21159	VUS	0.00841626	-3.9108	-4.76914	VUS	3.72264
D1818G	2	0	#NAME?	#NAME?	Neut	0.000350716	-7.09685	-7.95518	VUS	3.99451
E1682V	0	0.0001335	-8.92128	-8.10794	VUS	0.000254975	-7.41575	-8.27409	VUS	4.12236
E1794D	2	0	#NAME?	#NAME?	Neut	0.000367108	-7.05115	-7.90949	VUS	3.94838
E1836K	0	0.999997	12.7613	13.5747	VUS	0.999999	14.3984	13.5401	VUS	1.80597
F1695L	0	0.00126808	-6.66898	-5.85565	VUS	0.00253615	-5.11623	-5.97457	VUS	3.74221
F1734S	0	0.000821398	-7.10368	-6.29035	VUS	0.0013404	-5.75511	-6.61344	VUS	3.86359
F1761S	0	1	35.1274	35.9407	VUS	1	Inf	Inf	VUS	0.647205
G1656D	0	0.670232	0.709233	1.52257	VUS	0.654285	1.49626	0.63793	VUS	2.57305
G1763V	0	0.999777	8.40796	9.2213	VUS	0.999316	8.14588	7.28754	VUS	1.37401
G1803A	0	1	32.7295	33.5428	VUS	1	Inf	Inf	VUS	0.554228
H1746N	0	0.158528	-1.66922	-0.855888	VUS	0.2666	-0.153605	-1.01194	VUS	3.37897
H1805P	0	0.000269787	-8.21761	-7.40427	VUS	0.000467247	-6.80985	-7.66819	VUS	3.94092
L1664P	1	0	#NAME?	#NAME?	Neut	0	#NAME?	#NAME?	Neut	3.66392
L1780P	4	1	30.3499	31.1633	VUS	1	35.9857	35.1274	VUS	0.698228
L1854P	0	1	21.6879	22.5013	VUS	1	22.2012	21.3428	VUS	1.39854
M1663K	0	0.000249852	-8.29439	-7.48106	VUS	0.000381682	-7.01221	-7.87054	VUS	3.97315
M1663L	0	0.00177434	-6.33255	-5.51922	VUS	0.00305997	-4.92795	-5.78629	VUS	3.80278
M1689T	0	0.451212	-0.195775	0.61756	VUS	0.473544	0.752411	-0.105923	VUS	2.96647
M1783I	0	0.000664764	-7.31541	-6.50208	VUS	0.00120461	-5.86206	-6.7204	VUS	3.85981
M1783L	0	0.000207615	-8.47962	-7.66628	VUS	0.000450659	-6.84601	-7.70435	VUS	3.97892
P1749R	5	1	Inf	Inf	Path	1	Inf	Inf	VUS	0.548472
P1771L	0	0.00231604	-6.06558	-5.25224	VUS	0.00613892	-4.22861	-5.08695	VUS	3.74432
P1806A	2	0	#NAME?	#NAME?	Neut	0.000467972	-6.8083	-7.66663	VUS	3.95634
P1856S	2	0	#NAME?	#NAME?	Neut	0.000295758	-7.26734	-8.12567	VUS	4.04181
Q1785H	0	0.0200978	-3.88684	-3.07351	VUS	0.0343554	-2.4777	-3.33604	VUS	3.56159
Q1811R	0	1	Inf	Inf	VUS	1	Inf	Inf	VUS	0.642532
Q1826H	0	0.00100163	-6.90513	-6.09179	VUS	0.00234806	-5.19348	-6.05181	VUS	3.76194
R1699L	0	1	21.0922	21.9055	VUS	1	20.0357	19.1774	VUS	1.50488
R1726G	2	0	#NAME?	#NAME?	Neut	0.594464	1.24079	0.382451	VUS	3.4162
R1751P	4	1	Inf	Inf	VUS	1	Inf	Inf	VUS	-0.0218496
R1753T	0	1	Inf	Inf	VUS	1	Inf	Inf	VUS	0.299131
R1835P	0	0.000129822	-8.94921	-8.13588	VUS	0.000283774	-7.30872	-8.16705	VUS	4.21476
S1651F	0	0.188106	-1.46237	-0.649032	VUS	0.201502	-0.518598	-1.37693	VUS	3.41273
S1655F	4	1	25.2928	26.1061	VUS	1	29.281	28.4227	VUS	1.09302
S1715C	0	1	Inf	Inf	VUS	1	37.5951	36.7368	VUS	0.559834
S1722F	4	1	Inf	Inf	VUS	1	Inf	Inf	VUS	0.516003
S1841N	0	1	35.3505	36.1638	VUS	1	Inf	Inf	VUS	0.682437
S1841R	4	1	18.4565	19.2698	VUS	1	21.5611	20.7027	VUS	1.55417
T1691I	0	1	Inf	Inf	VUS	1	Inf	Inf	VUS	0.655318
T1700A	4	0.991229	4.72746	5.5408	VUS	0.997153	6.71713	5.85879	VUS	2.48865
T1773I	0	0.00191627	-6.25546	-5.44212	VUS	0.00339547	-4.82358	-5.68191	VUS	3.89075
T1773S	0	0.00276488	-5.88799	-5.07465	VUS	0.00352318	-4.78653	-5.64486	VUS	3.77495
V1653M	0	1	36.7368	37.5501	VUS	1	36.4965	35.6382	VUS	0.709237
V1665M	0	0.00450596	-5.39784	-4.5845	VUS	0.00510196	-4.41468	-5.27302	VUS	3.77499
V1713A	0	1	29.2198	30.0332	VUS	1	Inf	Inf	VUS	0.659725
V1714G	4	0.999977	10.6881	11.5014	VUS	0.999561	8.58988	7.73155	VUS	1.36596
V1736A	0	1	Inf	Inf	VUS	1	Inf	Inf	VUS	0.802958
V1741G	0	0.998302	6.37664	7.18998	VUS	0.999068	7.83566	6.97733	VUS	2.158
V1808A	0	0.00215882	-6.13603	-5.3227	VUS	0.00255327	-5.10949	-5.96782	VUS	3.7434
V1809A	0	0.981234	3.95675	4.77009	VUS	0.986287	5.13397	4.27563	VUS	2.33126
V1809F	4	1	Inf	Inf	VUS	1	Inf	Inf	VUS	0.0934474
V1810G	0	1	31.4089	32.2223	VUS	1	31.9603	31.102	VUS	1.0217
W1718C	4	1	Inf	Inf	VUS	1	36.902	36.0437	VUS	0.620028
W1718S	4	1	23.8104	24.6237	VUS	1	29.7113	28.853	VUS	1.06743
W1837C	0	1	29.9963	30.8096	VUS	1	35.5157	34.6574	VUS	0.540929
W1837G	4	1	18.5221	19.3355	VUS	1	17.6806	16.8223	VUS	1.49765
W1837R	5	1	Inf	Inf	Path	1	Inf	Inf	VUS	0.106905
Y1853C	4	1	30.5063	31.3197	VUS	1	33.6062	32.7478	VUS	0.914281
G1770V	5	1	Inf	Inf	Path	1	Inf	Inf	Path	0.154069
I1529V	2	0	#NAME?	#NAME?	Neut	0	#NAME?	#NAME?	Neut	3.95543
A1752T	0	1	27.2755	28.0889	VUS	1	31.1817	30.3233	VUS	0.986522
C1697F	0	1	Inf	Inf	VUS	1	Inf	Inf	VUS	0.270085
D1733Y	0	9.70294e-05	-9.2404	-8.42706	VUS	0.000217653	-7.57406	-8.43239	VUS	4.20655
D1813H	0	0.00120072	-6.72363	-5.91029	VUS	0.00184469	-5.43527	-6.2936	VUS	3.70165
E1660V	0	0.000137316	-8.89309	-8.07975	VUS	0.000250619	-7.43299	-8.29133	VUS	3.98384
E1731D	0	0.000566904	-7.47475	-6.66142	VUS	0.000888246	-6.16704	-7.02537	VUS	3.77598
E1754V	0	9.87066e-05	-9.22326	-8.40993	VUS	0.000214654	-7.58793	-8.44627	VUS	4.20935
E1765K	0	0.000145891	-8.8325	-8.01917	VUS	0.000261677	-7.3898	-8.24814	VUS	3.9708
H1421Y	0	0.000145749	-8.83348	-8.02015	VUS	0.000357201	-7.07852	-7.93685	VUS	4.29397
H1805L	0	0.000189116	-8.57296	-7.75963	VUS	0.000357331	-7.07816	-7.93649	VUS	3.91396
L1679Q	0	0.000110713	-9.10846	-8.29512	VUS	0.000200919	-7.65408	-8.51241	VUS	4.06171
M1411T	4	0.968579	3.42835	4.24168	VUS	0.976893	4.60258	3.74425	VUS	2.33911
S1457A	0	0.000303942	-8.09837	-7.28504	VUS	0.000470972	-6.80191	-7.66024	VUS	3.9197
S1524A	0	0.000275851	-8.19537	-7.38204	VUS	0.000418423	-6.92027	-7.7786	VUS	3.95058
S1542A	0	0.000220449	-8.41962	-7.60629	VUS	0.00038708	-6.99816	-7.85649	VUS	3.95173
S1790Y	0	9.78984e-05	-9.23148	-8.41815	VUS	0.000210584	-7.60708	-8.46542	VUS	4.208
M1775K	5	1	Inf	Inf	Path	1	Inf	Inf	Path	0.826492
R1495M	0	0.00027075	-8.21405	-7.40071	VUS	0.000494761	-6.75261	-7.61094	VUS	3.89934
I1405V	1	0	#NAME?	#NAME?	Neut	0	#NAME?	#NAME?	Neut	3.8867
P1430S	2	0	#NAME?	#NAME?	Neut	0	#NAME?	#NAME?	Neut	3.97996
R1507T	1	0	#NAME?	#NAME?	Neut	0	#NAME?	#NAME?	Neut	4.08006
S1448G	0	0.000191667	-8.55956	-7.74622	VUS	0	#NAME?	#NAME?	Neut	3.9925
D1546N	1	0	#NAME?	#NAME?	Neut	0	#NAME?	#NAME?	Neut	3.96043
E1419Q	1	0	#NAME?	#NAME?	Neut	0	#NAME?	#NAME?	Neut	4.0712
H1402Y	1	0	#NAME?	#NAME?	Neut	0	#NAME?	#NAME?	Neut	4.27189
L1564P	1	0	#NAME?	#NAME?	Neut	0	#NAME?	#NAME?	Neut	3.80433
M1628T	1	0	#NAME?	#NAME?	Neut	0	#NAME?	#NAME?	Neut	3.86048
N1468H	1	0	#NAME?	#NAME?	Neut	0	#NAME?	#NAME?	Neut	4.02723
P1614S	1	0	#NAME?	#NAME?	Neut	0	#NAME?	#NAME?	Neut	4.0198
R1443G	1	0	#NAME?	#NAME?	Neut	0	#NAME?	#NAME?	Neut	3.6427
S1512I	1	0	#NAME?	#NAME?	Neut	0	#NAME?	#NAME?	Neut	4.02016
T1720A	1	0	#NAME?	#NAME?	Neut	0	#NAME?	#NAME?	Neut	3.97457
V1534M	1	0	#NAME?	#NAME?	Neut	0	#NAME?	#NAME?	Neut	4.00972
A1416T	0	0.00286489	-5.85236	-5.03902	VUS	0.00277703	-5.02526	-5.88359	VUS	3.75259
E1462K	0	0.00042077	-7.773	-6.95967	VUS	0.000801578	-6.26979	-7.12813	VUS	3.89489
E1470D	0	0.000149841	-8.80579	-7.99245	VUS	0.000302371	-7.24522	-8.10355	VUS	4.02544
E1494K	0	0.000373393	-7.89251	-7.07917	VUS	0.000797624	-6.27474	-7.13307	VUS	3.89401
E1527K	0	0.000616971	-7.39007	-6.57674	VUS	0.00069832	-6.4078	-7.26613	VUS	3.86873
E1644G	0	0.000721389	-7.23361	-6.42028	VUS	0.000853894	-6.20651	-7.06485	VUS	3.96499
H1402R	0	0.00241318	-6.02439	-5.21106	VUS	0.00373508	-4.72791	-5.58625	VUS	3.74288
I1432L	2	0	#NAME?	#NAME?	Neut	0.000279003	-7.32568	-8.18401	VUS	4.03409
K1487R	0	0.00686795	-4.974	-4.16066	VUS	0.00810828	-3.94839	-4.80673	VUS	3.67328
L1404P	0	0.0319073	-3.41249	-2.59916	VUS	0.0524133	-2.03642	-2.89476	VUS	3.56952
L1517F	0	0.00013301	-8.92495	-8.11162	VUS	0.00029438	-7.27201	-8.13034	VUS	4.1051
M1400I	0	0.000613401	-7.39588	-6.58254	VUS	0.000812955	-6.25569	-7.11402	VUS	3.86502
M1400T	0	0.000614523	-7.39405	-6.58072	VUS	0.00172555	-5.50215	-6.36048	VUS	3.83826
M1400V	0	0.000446219	-7.71426	-6.90092	VUS	0.000772016	-6.3074	-7.16573	VUS	3.87692
M1628V	2	0	#NAME?	#NAME?	Neut	0.000837069	-6.22643	-7.08477	VUS	3.87914
P1469S	0	0.000184799	-8.59606	-7.78272	VUS	0.000388925	-6.9934	-7.85174	VUS	3.99987
P1502S	0	0.000185903	-8.5901	-7.77676	VUS	0.000344912	-7.11354	-7.97188	VUS	3.97457
P1812A	0	0.00207109	-6.17761	-5.36427	VUS	0.00224931	-5.23655	-6.09488	VUS	3.84124
R1443Q	2	0	#NAME?	#NAME?	Neut	0.000290505	-7.28526	-8.1436	VUS	4.0155
R1495K	0	0.000300687	-8.10914	-7.29581	VUS	0.00059098	-6.5748	-7.43314	VUS	3.92106
S1448T	0	0.000198539	-8.52433	-7.71099	VUS	0.00034333	-7.11814	-7.97648	VUS	4.00776
S1484T	0	0.000180852	-8.61765	-7.80432	VUS	0.000307725	-7.22766	-8.08599	VUS	4.00875
S1497A	0	0.000198739	-8.52332	-7.70998	VUS	0.000369734	-7.04402	-7.90236	VUS	3.97712
S1512C	0	0.000113521	-9.08341	-8.27007	VUS	0.000252401	-7.42591	-8.28424	VUS	4.14612
S1613C	0	0.00130296	-6.64181	-5.82848	VUS	0.001582	-5.58915	-6.44748	VUS	3.78585
T1485I	0	0.000138696	-8.88309	-8.06975	VUS	0.000261711	-7.38967	-8.24801	VUS	4.09468
Y1522C	2	0	#NAME?	#NAME?	Neut	0.000842436	-6.22004	-7.07837	VUS	3.86408
Y1716K	0	1	Inf	Inf	VUS	NA	NA	NA		0.489622
E1559del	0	0.000151298	-8.79611	-7.98278	VUS	NA	NA	NA		4.04296
H1673del	0	1	Inf	Inf	VUS	NA	NA	NA		0.531104
Q1721del	0	1	Inf	Inf	VUS	NA	NA	NA		0.0338497
M1728del	0	1	Inf	Inf	VUS	NA	NA	NA		0.128871
E1527M	0	0.00014525	-8.83691	-8.02357	VUS	NA	NA	NA		4.14938
Q1538H	0	0.000165773	-8.70473	-7.89139	VUS	NA	NA	NA		4.02746
E1698R	0	0.0124551	-4.37309	-3.55975	VUS	NA	NA	NA		3.63358
L1504del	0	0.00314262	-5.75955	-4.94622	VUS	NA	NA	NA		3.73757
A1693del	0	1	Inf	Inf	VUS	NA	NA	NA		-0.326638
P1856X	0	1	17.8149	18.6282	VUS	NA	NA	NA		1.50809
Q1857X	0	0.0106777	-4.52886	-3.71553	VUS	NA	NA	NA		3.65318
I1858X	0	0.00216961	-6.13103	-5.3177	VUS	NA	NA	NA		3.77448
P1859X	0	0.000453677	-7.69767	-6.88434	VUS	NA	NA	NA		3.88894
H1860X	0	0.00037129	-7.89815	-7.08482	VUS	NA	NA	NA		3.90859
S1861X	0	0.000329224	-8.01844	-7.20511	VUS	NA	NA	NA		3.908
H1862X	0	0.000420972	-7.77252	-6.95919	VUS	NA	NA	NA		3.89004
Y1863X	0	0.000472517	-7.65696	-6.84363	VUS	NA	NA	NA		3.87791
Q1857_P1859del	0	0.00103892	-6.86853	-6.0552	VUS	NA	NA	NA		3.81466
D1757del	0	0.000237164	-8.34652	-7.53319	VUS	NA	NA	NA		3.96842
R1758del	0	0.000154594	-8.77455	-7.96122	VUS	NA	NA	NA		4.03779
A1481L	0	0.000123369	-9.00021	-8.18687	VUS	NA	NA	NA		4.10095
L1404_I1405insQKE	0	0.184153	-1.48846	-0.675128	VUS	NA	NA	NA		3.35319
E1661del	0	1	Inf	Inf	VUS	NA	NA	NA		-0.0989011
D1733del	0	1	Inf	Inf	VUS	NA	NA	NA		-0.235231
G1738del	0	1	Inf	Inf	VUS	NA	NA	NA		0.0734081
H1746del	0	0.00441795	-5.41765	-4.60432	VUS	NA	NA	NA		3.71066
V1809_V1810del	0	1	Inf	Inf	VUS	NA	NA	NA		-0.00990119
G1591N	0	0.00025293	-8.28215	-7.46881	VUS	NA	NA	NA		3.96624
R1649F	0	0.000627209	-7.3736	-6.56027	VUS	NA	NA	NA		3.87719
K1459_S1460delinsN	0	0.00013412	-8.91664	-8.10331	VUS	NA	NA	NA		4.09783
V1740_N1742delinsD	0	1	Inf	Inf	VUS	NA	NA	NA		0.501482
C1787_G1788delinsSD	0	1	Inf	Inf	VUS	NA	NA	NA		0.0342326
N1745del	0	0.000140292	-8.87164	-8.05831	VUS	NA	NA	NA		4.05275
K1759del	0	0.000154446	-8.77551	-7.96218	VUS	NA	NA	NA		4.02989
N1745R	0	0.000211772	-8.45979	-7.64645	VUS	NA	NA	NA		3.99579
K1759W	0	0.000136223	-8.90108	-8.08774	VUS	NA	NA	NA		4.08157
H1860_S1861insTPP	0	0.000776365	-7.16011	-6.34678	VUS	NA	NA	NA		3.84871
V1740N	0	0.000184576	-8.59727	-7.78393	VUS	NA	NA	NA		4.0482
N1774R	0	0.000255598	-8.27165	-7.45831	VUS	NA	NA	NA		3.95045
L1844I	0	0.000277278	-8.19021	-7.37688	VUS	NA	NA	NA		3.96326
H1860_S1861insPPP	0	0.000752809	-7.19095	-6.37761	VUS	NA	NA	NA		3.83374

## Sheet: STable S2
Supplementary Table 2. List of primers used in this study
HGVS cDNA variant	HGVS protein abbreviation	Forward primers (5' - 3')	Reverse primers (5' - 3')
c.4211_4212insTCAGAAGGA	L1404_I1405insQKE	AACATAACCTTCAGAAGGAGATAAAGCTC	GAGCTTTATCTCCTTCTGAAGGTTATGTT
c.4377_4379del	K1459_S1460delinsN	GCAGTATTAACTTCACAGAATAGTGAATAC	TTCTGTGAAGTTAATACTGCTTTTTCTGAT
c.4441_4442delinsCT	A1481L	CTGACAAGTTTGAGGTGTCTCTAGATAGTTCT	AGACACCTCAAACTTGTCAGCAGAAAGGCC
c.4510_4512del	L1504del	CCCCTTCTAAATGCCCATCAGATGATAGGT	TGATGGGCATTTAGAAGGGGATGACCTTTC
c.4579_4580delinsAT	E1527M	GAAACTACCCATCTCAAGAGATGCTCATTAAG	CTCTTGAGATGGGTAGTTTCTATTCTGAAG
c.4614_4615delinsTT	Q1538H	GTTGATGTGGAGGAGCAACATTTGGAAGAGTC	TGTTGCTCCTCCACATCAACAACCTTAATG
c.4676_4678delAGG	E1559del	CTTGCCAAGGCAAGATCTAGGAACCCCTTA	CTAGATCTTGCCTTGGCAAGTAAGATGTTT
c.4771_4772delinsAA	G1591N	CCCCAGAGTCAGCTCGTGTTAACAACATACCA	AACACGAGCTGACTCTGGGGCTCTGTCTTC
c.4945_4947delinsTTT	R1649F	CAACAGAAAGGGTCAACAAATTTATGTCCATGG	TTGACAGCTTCAACAGAAAGGGTCAACAAA
c.4981_4983del	E1661del	TGTCTGGCCTGACCCCAGAATTTATGCTCG	TTCTGGGGTCAGGCCAGACACCACCATGGA
c.5017_5019del	H1673del	ACAAGTTTGCCAGAAAACACATCACTTTAA	GTGTTTTCTGGCAAACTTGTACACGAGCAT
c.5078_5080del	A1693del	TGTTGTTATGAAAACAGATGAGTTTGTGTG	CATCTGTTTTCATAACAACATGAGTAGTCT
c.5092_5093delinsAG	E1698R	CAGATGCTGAGTTTGTGTGTAGACGGACACTG	ACACACAAACTCAGCATCTGTTTTCATAAC
c.5146_5148delinsAAA	Y1716K	GAGGAAAATGGGTAGTTAGCAAATTCTGGGTGA	GCTAACTACCCATTTTCCTCCCGCAATTCC
c.5161_5163del	Q1721del	TTAGCTATTTCTGGGTGACCTCTATTAAAG	GGTCACCCAGAAATAGCTAACTACCCATTT
c.5181_5183del	M1728del	CAGTCTATTAAAGAAAGAAAGCTGAATGAG	TTTCTTTCTTTAATAGACTGGGTCACCCAG
c.5197_5199del	D1733del	GAAAAATGCTGAATGAGCATTTTGAAGTCA	ATGCTCATTCAGCATTTTTCTTTCTTTAAT
c.5213_5215del	G1738del	GCATGATTTTGAAGTCAGAGATGTGGTCAA	CTCTGACTTCAAAATCATGCTCATTCAGCA
c.5218_5220delinsAAC	V1740N	ATTTTGAAGTCAGAGGAGATAACGTCAATGGAA	ATCTCCTCTGACTTCAAAATCATGCTCATT
c.5219_5224del	V1740_N1742delinsD	GTCAGAGGAGATGATGGAAGAAACC	GGTTTCTTCCATCATCTCCTCTGAC
c.5233_5235del	N1745del	GAGATGTGGTCAATGGAAGACACCAAGGTC	TCTTCCATTGACCACATCTCCTCTGACTTCAAAATC
c.5234_5235delinsGG	N1745R	AGATGTGGTCAATGGAAGAAGGCACCAAGGTC	TTCTTCCATTGACCACATCTCCTCTGACTT
c.5238_5240del	H1746del	GTGGTCAATGGAAGAAACCAAGGTCCAAAG	TGGTTTCTTCCATTGACCACATCTCCTCTG
c.5259_5271del	D1757del	AGCGAGCAAGAGAATCCCAGAGAAAGATCT	GAGCAAGAGAATCCCAGAACAGAAAGATCTTCAGG
c.5272_5274del	R1758del	GAGCAAGAGAATCCCAGGACAAGATCTTCA	TGTCCTGGGATTCTCTTGCTCGCTTTGGAC
c.5275_5277del	K1759del	CAAGAGAATCCCAGGACAGAATCTTCAGGG	TTTCTGTCCTGGGATTCTCTTGCTCGCTTT
c.5275_5276delinsTG	K1759W	CAAGAGAATCCCAGGACAGATGGATCTTCAGG	TCTGTCCTGGGATTCTCTTGCTCGCTTTGG
c.5321_5322delinsGG	N1774R	TTGCTATGGGCCCTTCACCAGGATGCCCACAG	TGGTGAAGGGCCCATAGCAACAGATTTCTA
c.5359_5363delinsAGTGA	C1787_G1788delinsSD	TGGAATGGATGGTACAGCTGAGTGATGCTTCTGTG	CAGCTGTACCATCCATTCCAGTTGATCTGT
c.5425_5430del	V1809_V1810del	CAGGTGTCCACCCAATTGTGCAGCCAGATG	CACAATTGGGTGGACACCTGTGCCAAGGGT
c.5529_5530delinsCA	L1844I	TGGGTGTTGGACAGTGTAGCCATCTACCAGTG	GCTACACTGTCCAACACCCACTCTCGGGTC
c.5566_5568delCCCinsTGA	P1856X	AGCTGGACACCTACCTGATATGACAGATCCCCC	TATCAGGTAGGTGTCCAGCTCCTGGCACTG
c.5569_5571delGACinsTGA	Q1857X	TGGACACCTACCTGATACCCTGAATCCCCCACA	GGTATCAGGTAGGTGTCCAGCTCCTGGCA
c.5565_5573del	Q1857_P1859del	CGGAATTCCAGAGGGATACCATGCAA	AGCGGATCCTCAGTAGTGGCTGTGGGGGATCAGGTAGG
c.5572_5574delATCinsTGA	I1858X	ACACCTACCTGATACCCCAGTGACCCCACAGCC	CTGGGGTATCAGGTAGGTGTCCAGCTCCTG
c.5575_5577delCCCinsTGA	P1859X	CCTACCTGATACCCCAGATCTGACACAGCCACT	GATCTGGGGTATCAGGTAGGTGTCCAGCTC
c.5578_5580delCACinsTGA	H1860X	ACCTGATACCCCAGATCCCCTGAAGCCACTACT	GGGGATCTGGGGTATCAGGTAGGTGTCCAG
c.5580_5581insCCCCCCCCC	H1860_S1861insPPP	GATCCCCCACCCCCCCCCCAGCCACTACT	AGTAGTGGCTGGGGGGGGGGTGGGGGATC
c.5581_5582insCCCCCCCCA	H1860_S1861insTPP	ATCCCCCACACCCCCCCCAGCCACTACTG	CAGTAGTGGCTGGGGGGGGTGTGGGGGAT
c.5581_5583delAGCinsTGA	S1861X	TGATACCCCAGATCCCCCACTGACACTACTGAG	GTGGGGGATCTGGGGTATCAGGTAGGTGTC
c.5584_5586delCACinsTGA	H1862X	TACCCCAGATCCCCCACAGCTGATACTGAGGAT	GCTGTGGGGGATCTGGGGTATCAGGTAGGT
c.5588_5589delACinsGA	Y1863X	CCAGATCCCCCACAGCCACTGATGAGGATCC	AGTGGCTGTGGGGGATCTGGGGTATCAGGT

## Sheet: STable S3
Supplementary Table 3. Relative luciferase activity data
Figure 1B
Variant	exp1 Mean	exp1 SD	exp2 Mean	exp2 SD	exp3 Mean	exp3 SD	Mean	SEM
wild type	100	26.0992	100	16.9355	100	9.45911	100	0
S1613G	132.065	12.837	124.346	6.8873	112.382	13.5214	122.931	9.91746
M1775R	0.709987	0.464259	1.17052	0.0677627	0.885756	0.0694163	0.922088	0.232407
A1481L	101.961	4.17983	108.092	6.48163	171.16	5.29	127.071	38.305
E1527M	183.86	34.54	127.413	56.4971	161.61	3.77	157.628	16.416
Q1538H	125.98	31.45	106.2	5.86725	115.86	10.73	116.013	5.71057
G1591N	76.0155	15.9793	89.8963	3.62238	95.0958	7.91419	87.0025	9.86385
R1649F	71.5251	2.22962	73.7468	3.40954	65.6871	3.63703	70.3197	4.16287
E1698R	54.3	14.72	40.54	3.56	43.22	5.64	46.02	7.29482
Y1716K	2.42	0.33	2.08	0.34	2.39128	0.12598	2.29709	0.108863
V1740N	134.543	6.28617	103.64	5.984	110.41	10.11	116.198	16.2443
N1745R	116.698	7.59535	132.32	11.369	67.5	9.456	105.506	33.8283
K1759W	166.254	9.83625	117	44.202	108.92	7.401	130.725	31.0331
N1774R	104.863	11.0954	94.01	5.839	75.93	5.481	91.6009	8.43856
L1844I	107.232	3.08262	92.61	7.236	85.9	6.073	95.2475	10.9081
Figure 2B
Variant	exp1 Mean	exp1 SD	exp2 Mean	exp2 SD	exp3 Mean	exp3 SD	Mean	SEM
wild type	100	16.2766	100	6.95716	100	4.67807	100	0
S1613G	111.969	17.4133	96.4933	3.79979	129.008	8.01186	112.49	16.2636
M1775R	0.90523	0.0599556	0.229632	0.0163113	0.824772	0.102214	0.653211	0.36903
L1504del	62.0948	4.80117	58.66	22.03	57.1204	4.35298	59.2917	1.4703
E1559del	113.25	13.45	112.869	10.2617	128.47	22.78	118.196	5.13805
E1661del	1.01727	0.0378852	1.14136	0.0295682	0.21	0.051	0.789544	0.505721
H1673del	2.05	0.22	3.17259	0.2636	1.8	0.13	2.34086	0.422078
A1693del	0.74	0.09	1.24198	0.0799632	0.64	0.29	0.873995	0.186246
Q1721del	1.15	0.08	1.8861	0.211357	0.91	0.05	1.31537	0.293655
M1728del	2.29	0.83	1.62352	0.0854462	0.8	0.06	1.57117	0.430921
D1733del	0.946314	0.0814807	0.896325	0.0876335	0.18	0.035	0.674213	0.42873
G1738del	1.27501	0.0129763	1.24671	0.0592651	0.31	0.05	0.943907	0.549162
H1746del	42.3851	2.37985	48.6758	2.33454	56.3432	1.04898	49.1347	6.99034
V1809_V1810del	0.960968	0.0398033	0.994976	0.0287806	0.99	0.126	0.981981	0.0183671
Q1857_P1859del	58.6291	8.16496	69.0452	5.17587	64.51	5.972	64.0614	5.22252
Figure 3B
Variant	exp1 Mean	exp1 SD	exp2 Mean	exp2 SD	exp3 Mean	exp3 SD	Mean	SEM
wild type	100	3.92529	100	2.15564	100	5.97401	100	0
M1775R	1.11969	0.0230175	1.24942	0.0229498	1.09892	0.134976	1.15601	0.0470906
L404_I1405insQKE	24.4121	0.580916	28.0631	0.518267	28.57	1.902	27.0151	2.26846
K1459_S1460delinsN	113.373	5.99414	119.155	2.28472	114.279	10.2679	115.603	3.10973
V1740_N1742delinsD	2.03001	0.0799774	1.87432	0.106311	1.99	0.297	1.96478	0.080855
C1787_G1788delinsSD	1.13374	0.0410854	1.13216	0.102006	1.09	0.076	1.11863	0.0248096
H1860_S1861insPPP	61.8425	4.49733	83.94	8.455	63.15	3.267	69.6442	12.3978
H1860_S1861insTPP	76.54	1.906	77.55	4.164	58.61	4.148	70.9	10.6554
Figure 4B
Variant	exp1 Mean	exp1 SD	exp2 Mean	exp2 SD	exp3 Mean	exp3 SD	Mean	SEM
wild type	100	11.3039	100	6.53	100	18.2435	100	0
N1745del	126.25	5.925	128.26	10.146	97.7881	6.30755	117.433	9.83942
D1757del	83.6952	2.05033	97.0756	11.3718	90.25	5.423	90.3403	6.69062
R1758del	94.0867	10.8104	100.065	6.16813	127.02	4.067	107.057	17.5448
K1759del	90.51	4.744	126.99	10.289	118.93	4.956	112.143	19.1636
Figure 4D
Variant	exp1 Mean	exp1 SD	exp2 Mean	exp2 SD	exp3 Mean	exp3 SD	Mean	SEM
wild type	100	6.75415	100	5.23772	100	11.1841	100	0
Y1853X	0.634758	0.0479568	0.41782	0.0235259	0.571608	0.0355424	0.541395	0.11158
P1856X	3.80095	0.221222	3.49679	0.0693798	3.42236	0.180323	3.57337	0.200576
Q1857X	27.415	2.53712	24.0741	1.09243	25.1672	0.411911	25.5521	1.70341
I1858X	37.6768	1.01336	27.9062	1.66821	34.6178	0.465154	33.4003	4.99783
P1859X	48.83	1.77421	36.8243	3.0298	42.327	6.13021	42.6604	6.00979
H1860X	46.9107	2.49499	42.0954	1.69413	45.1552	1.38787	44.7204	2.43687
S1861X	48.89	3.34681	37.3625	2.02493	46.7229	3.29176	44.3251	6.12636
H1862X	45.5636	5.82922	36.6832	1.92257	45.8667	2.47936	42.7045	5.21678
Y1863X	46.1534	6.28062	35.8693	1.91992	46.2937	7.82026	42.7721	5.97845

## Sheet: STable S4
Supplementary Table S4: Input file for VarCall
Date	variant	ratio	keep	outlier	aa_construct	set	this_study	IARC
2018-11-02	WT	55.5973	1	0	aa1396to1863	9	0	0
2018-11-02	WT	56.9361	1	0	aa1396to1863	9	0	0
2018-11-02	WT	59.8241	1	0	aa1396to1863	9	0	0
2018-11-02	WT	58.1172	1	0	aa1396to1863	9	0	0
2018-11-02	M1775R	0.338115	1	0	aa1396to1863	9	0	5
2018-11-02	M1775R	0.327937	1	0	aa1396to1863	9	0	5
2018-11-02	M1775R	0.30047	1	0	aa1396to1863	9	0	5
2018-11-02	M1775R	0.287713	1	0	aa1396to1863	9	0	5
2018-11-02	V1741D	28.0621	1	0	aa1396to1863	9	0	0
2018-11-02	V1741D	31.8682	1	0	aa1396to1863	9	0	0
2018-11-02	V1741D	33.7856	1	0	aa1396to1863	9	0	0
2018-11-02	V1741D	33.7251	1	0	aa1396to1863	9	0	0
2018-11-02	V1741A	0.256737	1	0	aa1396to1863	9	0	0
2018-11-02	V1741A	0.216749	1	0	aa1396to1863	9	0	0
2018-11-02	V1741A	0.182461	1	0	aa1396to1863	9	0	0
2018-11-02	V1741A	0.204184	1	0	aa1396to1863	9	0	0
2018-11-02	H1746L	1.07798	1	0	aa1396to1863	9	0	0
2018-11-02	H1746L	0.791097	1	0	aa1396to1863	9	0	0
2018-11-02	H1746L	1.02881	1	0	aa1396to1863	9	0	0
2016-07-29	M1775R	4.49726	1	0	aa1396to1863	8	0	5
2016-07-29	M1775R	4.10769	1	0	aa1396to1863	8	0	5
2016-07-29	M1775R	4.35182	1	0	aa1396to1863	8	0	5
2015-09-03	M1775R	15.2005	1	0	aa1396to1863	8	0	5
2015-09-03	M1775R	7.99329	1	0	aa1396to1863	8	0	5
2015-09-03	M1775R	8.17227	1	0	aa1396to1863	8	0	5
2015-06-10	M1775R	2.10648	1	0	aa1396to1863	8	0	5
2015-06-10	M1775R	1.93618	1	0	aa1396to1863	8	0	5
2015-06-10	M1775R	1.79827	1	0	aa1396to1863	8	0	5
2015-06-11	M1775R	3.49189	1	0	aa1396to1863	8	0	5
2015-06-11	M1775R	6.53706	1	0	aa1396to1863	8	0	5
2015-06-11	M1775R	7.59191	1	0	aa1396to1863	8	0	5
2016-07-29	D1757N	6.70453	1	0	aa1396to1863	8	0	0
2016-07-29	D1757N	7.24467	1	0	aa1396to1863	8	0	0
2016-07-29	D1757N	5.50283	1	0	aa1396to1863	8	0	0
2016-07-29	E1609G	321.101	1	0	aa1396to1863	8	0	0
2016-07-29	E1609G	475.415	1	0	aa1396to1863	8	0	0
2016-07-29	E1609G	420.886	1	0	aa1396to1863	8	0	0
2016-07-29	F1668C	98.0779	1	0	aa1396to1863	8	0	0
2016-07-29	F1668C	111.192	1	0	aa1396to1863	8	0	0
2016-07-29	F1668C	108.553	1	0	aa1396to1863	8	0	0
2015-09-03	F1668C	1172.37	1	0	aa1396to1863	8	0	0
2015-09-03	F1668C	1252.66	1	0	aa1396to1863	8	0	0
2015-09-03	F1668C	1431.75	1	0	aa1396to1863	8	0	0
2016-07-29	F1668S	3.80136	1	0	aa1396to1863	8	0	0
2016-07-29	F1668S	3.91007	1	0	aa1396to1863	8	0	0
2016-07-29	F1668S	3.20563	1	0	aa1396to1863	8	0	0
2015-09-03	F1668S	7.5993	1	0	aa1396to1863	8	0	0
2015-09-03	F1668S	9.45092	1	0	aa1396to1863	8	0	0
2015-09-03	F1668S	8.32242	1	0	aa1396to1863	8	0	0
2015-06-10	H1673del	1.60256	0	0	aa1396to1863	8	0	0
2015-06-10	H1673del	1.78051	0	0	aa1396to1863	8	0	0
2015-06-10	H1673del	1.71918	0	0	aa1396to1863	8	0	0
2015-06-11	H1673del	3.34678	0	0	aa1396to1863	8	0	0
2015-06-11	H1673del	3.73526	0	0	aa1396to1863	8	0	0
2015-06-11	H1673del	3.68244	0	0	aa1396to1863	8	0	0
2016-07-29	I1786P	4.66367	1	0	aa1396to1863	8	0	0
2016-07-29	I1786P	9.92186	1	0	aa1396to1863	8	0	0
2016-07-29	I1786P	8.01886	1	0	aa1396to1863	8	0	0
2015-06-10	P1776L	146.966	1	0	aa1396to1863	8	0	0
2015-06-10	P1776L	143.065	1	0	aa1396to1863	8	0	0
2015-06-10	P1776L	134.153	1	0	aa1396to1863	8	0	0
2015-06-11	P1776L	350.96	1	0	aa1396to1863	8	0	0
2015-06-11	P1776L	326.679	1	0	aa1396to1863	8	0	0
2015-06-11	P1776L	338.943	1	0	aa1396to1863	8	0	0
2016-07-29	S1577Y	651.95	1	0	aa1396to1863	8	0	0
2016-07-29	S1577Y	686.258	1	0	aa1396to1863	8	0	0
2016-07-29	S1577Y	670.331	1	0	aa1396to1863	8	0	0
2016-07-29	V1665A	292.542	1	0	aa1396to1863	8	0	0
2016-07-29	V1665A	320.872	1	0	aa1396to1863	8	0	0
2016-07-29	V1665A	307.938	1	0	aa1396to1863	8	0	0
2015-09-03	V1665A	616.722	1	0	aa1396to1863	8	0	0
2015-09-03	V1665A	756.939	1	0	aa1396to1863	8	0	0
2015-09-03	V1665A	785.1	1	0	aa1396to1863	8	0	0
2016-07-29	V1665E	2.84079	1	0	aa1396to1863	8	0	0
2016-07-29	V1665E	5.07884	1	0	aa1396to1863	8	0	0
2016-07-29	V1665E	4.26548	1	0	aa1396to1863	8	0	0
2015-09-03	V1665E	8.23729	1	0	aa1396to1863	8	0	0
2015-09-03	V1665E	7.95319	1	0	aa1396to1863	8	0	0
2015-09-03	V1665E	7.71702	1	0	aa1396to1863	8	0	0
2016-07-29	V1665G	151.063	1	0	aa1396to1863	8	0	0
2016-07-29	V1665G	168.357	1	0	aa1396to1863	8	0	0
2016-07-29	V1665G	176.065	1	0	aa1396to1863	8	0	0
2015-09-03	V1665G	535.085	1	0	aa1396to1863	8	0	0
2015-09-03	V1665G	548.715	1	0	aa1396to1863	8	0	0
2015-09-03	V1665G	524.602	1	0	aa1396to1863	8	0	0
2015-06-10	V1719E	0.843586	1	0	aa1396to1863	8	0	0
2015-06-10	V1719E	0.961792	1	0	aa1396to1863	8	0	0
2015-06-10	V1719E	0.960742	1	0	aa1396to1863	8	0	0
2015-06-11	V1719E	1.838	1	0	aa1396to1863	8	0	0
2015-06-11	V1719E	1.76819	1	0	aa1396to1863	8	0	0
2015-06-11	V1719E	1.64762	1	0	aa1396to1863	8	0	0
2016-07-29	WT	321.411	1	0	aa1396to1863	8	0	0
2016-07-29	WT	351.315	1	0	aa1396to1863	8	0	0
2016-07-29	WT	333.355	1	0	aa1396to1863	8	0	0
2015-09-03	WT	940.195	1	0	aa1396to1863	8	0	0
2015-09-03	WT	919.954	1	0	aa1396to1863	8	0	0
2015-09-03	WT	990.816	1	0	aa1396to1863	8	0	0
2015-06-10	WT	91.2639	1	0	aa1396to1863	8	0	0
2015-06-10	WT	100.011	1	0	aa1396to1863	8	0	0
2015-06-10	WT	89.3662	1	0	aa1396to1863	8	0	0
2015-06-11	WT	218.09	1	0	aa1396to1863	8	0	0
2015-06-11	WT	226.08	1	0	aa1396to1863	8	0	0
2015-06-11	WT	225.918	1	0	aa1396to1863	8	0	0
2017-05-17	M1775R	0.484529	1	0	aa1396to1863	7	0	5
2017-05-17	M1775R	0.501773	1	0	aa1396to1863	7	0	5
2017-05-17	M1775R	0.528438	1	0	aa1396to1863	7	0	5
2017-05-19	M1775R	0.669782	1	0	aa1396to1863	7	0	5
2017-05-19	M1775R	0.683744	1	0	aa1396to1863	7	0	5
2017-05-19	M1775R	0.677231	1	0	aa1396to1863	7	0	5
2017-11-08	M1775R	1.12369	1	0	aa1396to1863	7	0	5
2017-11-08	M1775R	1.13021	1	0	aa1396to1863	7	0	5
2017-11-08	M1775R	1.08226	1	0	aa1396to1863	7	0	5
2017-11-15	M1775R	0.961413	1	0	aa1396to1863	7	0	5
2017-11-15	M1775R	0.945511	1	0	aa1396to1863	7	0	5
2017-11-15	M1775R	0.954134	1	0	aa1396to1863	7	0	5
2017-11-08	D1757N	114.629	1	0	aa1396to1863	7	0	0
2017-11-08	D1757N	113.102	1	0	aa1396to1863	7	0	0
2017-11-08	D1757N	111.818	1	0	aa1396to1863	7	0	0
2017-11-15	D1757N	94.9434	1	0	aa1396to1863	7	0	0
2017-11-15	D1757N	110.664	1	0	aa1396to1863	7	0	0
2017-11-15	D1757N	105.25	1	0	aa1396to1863	7	0	0
2017-05-17	E1609G	20.632	1	0	aa1396to1863	7	0	0
2017-05-17	E1609G	33.828	1	0	aa1396to1863	7	0	0
2017-05-17	E1609G	41.986	1	0	aa1396to1863	7	0	0
2017-11-15	E1609G	126.614	1	0	aa1396to1863	7	0	0
2017-11-15	E1609G	123.31	1	0	aa1396to1863	7	0	0
2017-11-15	E1609G	107.343	1	0	aa1396to1863	7	0	0
2017-05-19	F1668C	23.7409	1	0	aa1396to1863	7	0	0
2017-05-19	F1668C	24.8223	1	0	aa1396to1863	7	0	0
2017-05-19	F1668C	24.6733	1	0	aa1396to1863	7	0	0
2017-11-08	F1668C	41.6334	1	0	aa1396to1863	7	0	0
2017-11-08	F1668C	41.2897	1	0	aa1396to1863	7	0	0
2017-11-08	F1668C	39.2497	1	0	aa1396to1863	7	0	0
2017-05-19	F1668S	1.33911	1	0	aa1396to1863	7	0	0
2017-05-19	F1668S	1.36943	1	0	aa1396to1863	7	0	0
2017-05-19	F1668S	1.39277	1	0	aa1396to1863	7	0	0
2017-11-08	F1668S	2.44814	1	0	aa1396to1863	7	0	0
2017-11-08	F1668S	2.51653	1	0	aa1396to1863	7	0	0
2017-11-08	F1668S	2.71733	1	0	aa1396to1863	7	0	0
2017-05-19	G1770E	35.0909	1	0	aa1396to1863	7	0	0
2017-05-19	G1770E	36.589	1	0	aa1396to1863	7	0	0
2017-05-19	G1770E	35.8756	1	0	aa1396to1863	7	0	0
2017-11-08	G1770E	53.5632	1	0	aa1396to1863	7	0	0
2017-11-08	G1770E	27.3508	1	0	aa1396to1863	7	0	0
2017-11-08	G1770E	46.6163	1	0	aa1396to1863	7	0	0
2017-05-19	L1786P	0.737785	1	0	aa1396to1863	7	0	0
2017-05-19	L1786P	0.716073	1	0	aa1396to1863	7	0	0
2017-05-19	L1786P	0.695503	1	0	aa1396to1863	7	0	0
2017-11-08	L1786P	1.26518	1	0	aa1396to1863	7	0	0
2017-11-08	L1786P	1.30555	1	0	aa1396to1863	7	0	0
2017-11-08	L1786P	1.21555	1	0	aa1396to1863	7	0	0
2017-05-17	M1650K	16.9628	1	0	aa1396to1863	7	0	0
2017-05-17	M1650K	26.3361	1	0	aa1396to1863	7	0	0
2017-05-17	M1650K	34.128	1	0	aa1396to1863	7	0	0
2017-11-15	M1650K	90.2192	1	0	aa1396to1863	7	0	0
2017-11-15	M1650K	93.4095	1	0	aa1396to1863	7	0	0
2017-11-15	M1650K	90.7914	1	0	aa1396to1863	7	0	0
2017-05-17	M1650L	29.7039	1	0	aa1396to1863	7	0	0
2017-05-17	M1650L	33.8618	1	0	aa1396to1863	7	0	0
2017-05-17	M1650L	36.0924	1	0	aa1396to1863	7	0	0
2017-11-15	M1650L	110.923	1	0	aa1396to1863	7	0	0
2017-11-15	M1650L	108.866	1	0	aa1396to1863	7	0	0
2017-11-15	M1650L	104.462	1	0	aa1396to1863	7	0	0
2017-05-17	M1650R	21.8928	1	0	aa1396to1863	7	0	0
2017-05-17	M1650R	28.524	1	0	aa1396to1863	7	0	0
2017-05-17	M1650R	30.5127	1	0	aa1396to1863	7	0	0
2017-11-15	M1650R	107.688	1	0	aa1396to1863	7	0	0
2017-11-15	M1650R	107.368	1	0	aa1396to1863	7	0	0
2017-11-15	M1650R	102.146	1	0	aa1396to1863	7	0	0
2017-05-17	M1650T	40.6045	1	0	aa1396to1863	7	0	0
2017-05-17	M1650T	40.2504	1	0	aa1396to1863	7	0	0
2017-05-17	M1650T	35.2885	1	0	aa1396to1863	7	0	0
2017-11-15	M1650T	127.547	1	0	aa1396to1863	7	0	0
2017-11-15	M1650T	131.555	1	0	aa1396to1863	7	0	0
2017-11-15	M1650T	127.05	1	0	aa1396to1863	7	0	0
2017-05-17	M1650V	40.9629	1	0	aa1396to1863	7	0	0
2017-05-17	M1650V	42.9651	1	0	aa1396to1863	7	0	0
2017-05-17	M1650V	43.7177	1	0	aa1396to1863	7	0	0
2017-11-15	M1650V	110.804	1	0	aa1396to1863	7	0	0
2017-11-15	M1650V	117.533	1	0	aa1396to1863	7	0	0
2017-11-15	M1650V	120.415	1	0	aa1396to1863	7	0	0
2017-05-19	P1776L	76.033	1	0	aa1396to1863	7	0	0
2017-05-19	P1776L	74.6585	1	0	aa1396to1863	7	0	0
2017-05-19	P1776L	78.1153	1	0	aa1396to1863	7	0	0
2017-11-08	P1776L	160.085	1	0	aa1396to1863	7	0	0
2017-11-08	P1776L	163.502	1	0	aa1396to1863	7	0	0
2017-11-08	P1776L	174.92	1	0	aa1396to1863	7	0	0
2017-11-08	S1577Y	159.296	1	0	aa1396to1863	7	0	0
2017-11-08	S1577Y	181.551	1	0	aa1396to1863	7	0	0
2017-11-08	S1577Y	172.233	1	0	aa1396to1863	7	0	0
2017-11-15	S1577Y	169.792	1	0	aa1396to1863	7	0	0
2017-11-15	S1577Y	179.684	1	0	aa1396to1863	7	0	0
2017-11-15	S1577Y	186.887	1	0	aa1396to1863	7	0	0
2017-05-17	S1651A	41.5711	1	0	aa1396to1863	7	0	0
2017-05-17	S1651A	41.0529	1	0	aa1396to1863	7	0	0
2017-05-17	S1651A	42.9008	1	0	aa1396to1863	7	0	0
2017-11-15	S1651A	118.091	1	0	aa1396to1863	7	0	0
2017-11-15	S1651A	136.165	1	0	aa1396to1863	7	0	0
2017-11-15	S1651A	141.268	1	0	aa1396to1863	7	0	0
2017-05-17	S1651C	43.588	1	0	aa1396to1863	7	0	0
2017-05-17	S1651C	44.173	1	0	aa1396to1863	7	0	0
2017-05-17	S1651C	45.2752	1	0	aa1396to1863	7	0	0
2017-11-15	S1651C	102.242	1	0	aa1396to1863	7	0	0
2017-11-15	S1651C	108.708	1	0	aa1396to1863	7	0	0
2017-11-15	S1651C	107.797	1	0	aa1396to1863	7	0	0
2017-05-17	S1651P	0.820901	1	0	aa1396to1863	7	0	0
2017-05-17	S1651P	0.808341	1	0	aa1396to1863	7	0	0
2017-05-17	S1651P	0.774673	1	0	aa1396to1863	7	0	0
2017-11-15	S1651P	0.988507	1	0	aa1396to1863	7	0	0
2017-11-15	S1651P	1.00518	1	0	aa1396to1863	7	0	0
2017-11-15	S1651P	1.09545	1	0	aa1396to1863	7	0	0
2017-05-17	S1651Y	36.1878	1	0	aa1396to1863	7	0	0
2017-05-17	S1651Y	38.9108	1	0	aa1396to1863	7	0	0
2017-05-17	S1651Y	40.941	1	0	aa1396to1863	7	0	0
2017-11-15	S1651Y	108.955	1	0	aa1396to1863	7	0	0
2017-11-15	S1651Y	106.774	1	0	aa1396to1863	7	0	0
2017-11-15	S1651Y	105.419	1	0	aa1396to1863	7	0	0
2017-05-19	V1665A	55.7368	1	0	aa1396to1863	7	0	0
2017-05-19	V1665A	56.4768	1	0	aa1396to1863	7	0	0
2017-05-19	V1665A	54.3914	1	0	aa1396to1863	7	0	0
2017-11-08	V1665A	105.455	1	0	aa1396to1863	7	0	0
2017-11-08	V1665A	111.25	1	0	aa1396to1863	7	0	0
2017-11-08	V1665A	103.559	1	0	aa1396to1863	7	0	0
2017-05-19	V1665E	0.652527	1	0	aa1396to1863	7	0	0
2017-05-19	V1665E	0.672376	1	0	aa1396to1863	7	0	0
2017-05-19	V1665E	0.694223	1	0	aa1396to1863	7	0	0
2017-11-08	V1665E	1.29653	1	0	aa1396to1863	7	0	0
2017-11-08	V1665E	1.23157	1	0	aa1396to1863	7	0	0
2017-11-08	V1665E	1.27145	1	0	aa1396to1863	7	0	0
2017-05-19	V1665G	35.0591	1	0	aa1396to1863	7	0	0
2017-05-19	V1665G	35.9363	1	0	aa1396to1863	7	0	0
2017-05-19	V1665G	36.7504	1	0	aa1396to1863	7	0	0
2017-11-08	V1665G	76.6037	1	0	aa1396to1863	7	0	0
2017-11-08	V1665G	73.3113	1	0	aa1396to1863	7	0	0
2017-11-08	V1665G	77.9894	1	0	aa1396to1863	7	0	0
2017-05-19	V1719E	0.665135	1	0	aa1396to1863	7	0	0
2017-05-19	V1719E	0.653682	1	0	aa1396to1863	7	0	0
2017-05-19	V1719E	0.662803	1	0	aa1396to1863	7	0	0
2017-11-08	V1719E	1.17405	1	0	aa1396to1863	7	0	0
2017-11-08	V1719E	1.11496	1	0	aa1396to1863	7	0	0
2017-11-08	V1719E	1.19942	1	0	aa1396to1863	7	0	0
2017-05-19	W1837S	0.693181	1	0	aa1396to1863	7	0	0
2017-05-19	W1837S	0.681315	1	0	aa1396to1863	7	0	0
2017-05-19	W1837S	0.682041	1	0	aa1396to1863	7	0	0
2017-11-08	W1837S	1.19702	1	0	aa1396to1863	7	0	0
2017-11-08	W1837S	1.23892	1	0	aa1396to1863	7	0	0
2017-11-08	W1837S	1.22307	1	0	aa1396to1863	7	0	0
2017-05-17	WT	47.4947	1	0	aa1396to1863	7	0	0
2017-05-17	WT	48.2085	1	0	aa1396to1863	7	0	0
2017-05-17	WT	46.3472	1	0	aa1396to1863	7	0	0
2017-05-19	WT	67.9776	1	0	aa1396to1863	7	0	0
2017-05-19	WT	71.0161	1	0	aa1396to1863	7	0	0
2017-05-19	WT	73.9951	1	0	aa1396to1863	7	0	0
2017-11-08	WT	90.8923	1	0	aa1396to1863	7	0	0
2017-11-08	WT	95.0508	1	0	aa1396to1863	7	0	0
2017-11-08	WT	106.351	1	0	aa1396to1863	7	0	0
2017-11-15	WT	119.187	1	0	aa1396to1863	7	0	0
2017-11-15	WT	116.808	1	0	aa1396to1863	7	0	0
2017-11-15	WT	119.652	1	0	aa1396to1863	7	0	0
2015-08-06	M1775R	0.499577	1	0	aa1396to1863	6	0	5
2015-08-06	M1775R	0.475943	1	0	aa1396to1863	6	0	5
2015-08-06	M1775R	0.533289	1	0	aa1396to1863	6	0	5
2015-08-06	M1775R	0.621267	1	0	aa1396to1863	6	0	5
2015-05-07	M1775R	2.51552	1	0	aa1396to1863	6	0	5
2015-05-07	M1775R	2.03468	1	0	aa1396to1863	6	0	5
2015-05-07	M1775R	1.70128	1	0	aa1396to1863	6	0	5
2015-05-07	M1775R	2.14554	1	0	aa1396to1863	6	0	5
2015-09-10	M1775R	1.00003	1	0	aa1396to1863	6	0	5
2015-09-10	M1775R	2.19716	1	0	aa1396to1863	6	0	5
2015-09-10	M1775R	1.19177	1	0	aa1396to1863	6	0	5
2015-09-10	M1775R	1.51681	1	0	aa1396to1863	6	0	5
2015-08-13	M1775R	0.548823	1	0	aa1396to1863	6	0	5
2015-08-13	M1775R	0.415922	1	0	aa1396to1863	6	0	5
2015-08-13	M1775R	0.63184	1	0	aa1396to1863	6	0	5
2015-08-13	M1775R	0.259351	1	0	aa1396to1863	6	0	5
2015-04-22	M1775R	1.08223	1	0	aa1396to1863	6	0	5
2015-04-22	M1775R	0.714846	1	0	aa1396to1863	6	0	5
2015-04-22	M1775R	0.438711	1	0	aa1396to1863	6	0	5
2015-04-22	M1775R	0.49769	1	0	aa1396to1863	6	0	5
2016-01-27	M1775R	4.90907	1	0	aa1396to1863	6	0	5
2016-01-27	M1775R	6.14396	1	0	aa1396to1863	6	0	5
2016-01-27	M1775R	3.8605	1	0	aa1396to1863	6	0	5
2016-01-27	M1775R	8.47378	1	0	aa1396to1863	6	0	5
2015-05-27	M1775R	1.77712	1	0	aa1396to1863	6	0	5
2015-05-27	M1775R	1.44537	1	0	aa1396to1863	6	0	5
2015-05-27	M1775R	1.2368	1	0	aa1396to1863	6	0	5
2015-05-27	M1775R	1.18498	1	0	aa1396to1863	6	0	5
2015-04-29	M1775R	52.1239	1	0	aa1396to1863	6	0	5
2015-04-29	M1775R	30.6327	1	0	aa1396to1863	6	0	5
2015-04-29	M1775R	36.6679	1	0	aa1396to1863	6	0	5
2015-04-29	M1775R	37.2762	1	0	aa1396to1863	6	0	5
2016-01-30	M1775R	1.40218	1	0	aa1396to1863	6	0	5
2016-01-30	M1775R	1.41557	1	0	aa1396to1863	6	0	5
2016-01-30	M1775R	1.53979	1	0	aa1396to1863	6	0	5
2016-01-30	M1775R	1.64077	1	0	aa1396to1863	6	0	5
2016-10-14	M1775R	15.8714	1	0	aa1396to1863	6	0	5
2016-10-14	M1775R	11.4516	1	0	aa1396to1863	6	0	5
2016-10-14	M1775R	10.3543	1	0	aa1396to1863	6	0	5
2016-10-14	M1775R	14.1815	1	0	aa1396to1863	6	0	5
2016-12-14	M1775R	2.73003	1	0	aa1396to1863	6	0	5
2016-12-14	M1775R	2.93498	1	0	aa1396to1863	6	0	5
2016-12-14	M1775R	2.13384	1	0	aa1396to1863	6	0	5
2016-12-14	M1775R	2.65452	1	0	aa1396to1863	6	0	5
2016-11-19	M1775R	1.21675	1	0	aa1396to1863	6	0	5
2016-11-19	M1775R	1.10637	1	0	aa1396to1863	6	0	5
2016-11-19	M1775R	0.882985	1	0	aa1396to1863	6	0	5
2016-11-19	M1775R	1.04877	1	0	aa1396to1863	6	0	5
2016-11-23	M1775R	14.0238	1	0	aa1396to1863	6	0	5
2016-11-23	M1775R	9.95624	1	0	aa1396to1863	6	0	5
2016-11-23	M1775R	10.6522	1	0	aa1396to1863	6	0	5
2016-11-23	M1775R	9.76378	1	0	aa1396to1863	6	0	5
2017-01-19	M1775R	1.33618	1	0	aa1396to1863	6	0	5
2017-01-19	M1775R	0.952384	1	0	aa1396to1863	6	0	5
2017-01-19	M1775R	0.988966	1	0	aa1396to1863	6	0	5
2016-12-29	M1775R	0.544464	1	0	aa1396to1863	6	0	5
2016-12-29	M1775R	0.759137	1	0	aa1396to1863	6	0	5
2016-12-29	M1775R	0.808764	1	0	aa1396to1863	6	0	5
2016-12-29	M1775R	0.723601	1	0	aa1396to1863	6	0	5
2017-05-25	M1775R	3.00238	1	0	aa1396to1863	6	0	5
2017-05-25	M1775R	3.0319	1	0	aa1396to1863	6	0	5
2017-05-25	M1775R	2.63067	1	0	aa1396to1863	6	0	5
2017-05-25	M1775R	2.66593	1	0	aa1396to1863	6	0	5
2017-06-01	M1775R	2.66383	1	0	aa1396to1863	6	0	5
2017-06-01	M1775R	2.34681	1	0	aa1396to1863	6	0	5
2017-06-01	M1775R	2.43486	1	0	aa1396to1863	6	0	5
2017-06-01	M1775R	2.19722	1	0	aa1396to1863	6	0	5
2017-06-12	M1775R	1.6817	1	0	aa1396to1863	6	0	5
2017-06-12	M1775R	1.88642	1	0	aa1396to1863	6	0	5
2017-06-12	M1775R	2.25925	1	0	aa1396to1863	6	0	5
2017-06-12	M1775R	1.95064	1	0	aa1396to1863	6	0	5
2017-06-15	M1775R	3.0212	1	0	aa1396to1863	6	0	5
2017-06-15	M1775R	2.75558	1	0	aa1396to1863	6	0	5
2017-06-15	M1775R	2.37552	1	0	aa1396to1863	6	0	5
2017-06-15	M1775R	2.21363	1	0	aa1396to1863	6	0	5
2017-06-30	M1775R	1.22903	1	0	aa1396to1863	6	0	5
2017-06-30	M1775R	1.3851	1	0	aa1396to1863	6	0	5
2017-06-30	M1775R	0.78137	1	0	aa1396to1863	6	0	5
2017-06-30	M1775R	0.975706	1	0	aa1396to1863	6	0	5
2017-07-07	M1775R	0.711322	1	0	aa1396to1863	6	0	5
2017-07-07	M1775R	0.76944	1	0	aa1396to1863	6	0	5
2017-07-07	M1775R	0.642991	1	0	aa1396to1863	6	0	5
2017-07-07	M1775R	0.609815	1	0	aa1396to1863	6	0	5
2017-09-06	M1775R	0.76924	1	0	aa1396to1863	6	0	5
2017-09-06	M1775R	0.662805	1	0	aa1396to1863	6	0	5
2017-09-06	M1775R	0.71728	1	0	aa1396to1863	6	0	5
2017-09-06	M1775R	0.786134	1	0	aa1396to1863	6	0	5
2017-09-15	M1775R	0.799766	1	0	aa1396to1863	6	0	5
2017-09-15	M1775R	0.602014	1	0	aa1396to1863	6	0	5
2017-09-15	M1775R	0.492967	1	0	aa1396to1863	6	0	5
2017-09-15	M1775R	0.577764	1	0	aa1396to1863	6	0	5
2017-09-20	M1775R	0.640556	1	0	aa1396to1863	6	0	5
2017-09-20	M1775R	0.502765	1	0	aa1396to1863	6	0	5
2017-09-20	M1775R	0.492717	1	0	aa1396to1863	6	0	5
2017-09-20	M1775R	0.577079	1	0	aa1396to1863	6	0	5
2017-11-24	M1775R	2.7507	1	0	aa1396to1863	6	0	5
2017-11-24	M1775R	2.61975	1	0	aa1396to1863	6	0	5
2017-11-24	M1775R	2.79107	1	0	aa1396to1863	6	0	5
2017-11-24	M1775R	2.80941	1	0	aa1396to1863	6	0	5
2015-09-10	G1748D	5.92136	1	0	aa1396to1863	6	0	4
2015-09-10	G1748D	6.18991	1	0	aa1396to1863	6	0	4
2015-09-10	G1748D	6.78105	1	0	aa1396to1863	6	0	4
2015-09-10	G1748D	4.79465	1	0	aa1396to1863	6	0	4
2015-04-22	G1748D	2.381	1	0	aa1396to1863	6	0	4
2015-04-22	G1748D	1.83632	1	0	aa1396to1863	6	0	4
2015-04-22	G1748D	1.454	1	0	aa1396to1863	6	0	4
2015-04-22	G1748D	1.72595	1	0	aa1396to1863	6	0	4
2015-04-29	G1748D	100.814	1	0	aa1396to1863	6	0	4
2015-04-29	G1748D	96.0188	1	0	aa1396to1863	6	0	4
2015-04-29	G1748D	88.1249	1	0	aa1396to1863	6	0	4
2015-04-29	G1748D	88.2908	1	0	aa1396to1863	6	0	4
2015-08-06	S1613G	130.702	1	0	aa1396to1863	6	0	1
2015-08-06	S1613G	127.573	1	0	aa1396to1863	6	0	1
2015-08-06	S1613G	109.429	1	0	aa1396to1863	6	0	1
2015-08-06	S1613G	111.574	1	0	aa1396to1863	6	0	1
2015-05-07	S1613G	88.9283	1	0	aa1396to1863	6	0	1
2015-05-07	S1613G	48.6726	1	0	aa1396to1863	6	0	1
2015-05-07	S1613G	47.2153	1	0	aa1396to1863	6	0	1
2015-08-13	S1613G	123.857	1	0	aa1396to1863	6	0	1
2015-08-13	S1613G	176.541	1	0	aa1396to1863	6	0	1
2015-08-13	S1613G	176.251	1	0	aa1396to1863	6	0	1
2015-08-13	S1613G	182.368	1	0	aa1396to1863	6	0	1
2015-04-22	S1613G	170.83	1	0	aa1396to1863	6	0	1
2015-04-22	S1613G	263.361	1	0	aa1396to1863	6	0	1
2015-04-22	S1613G	305.492	1	0	aa1396to1863	6	0	1
2015-04-22	S1613G	189.535	1	0	aa1396to1863	6	0	1
2015-05-27	S1613G	115.221	1	0	aa1396to1863	6	0	1
2015-05-27	S1613G	114.863	1	0	aa1396to1863	6	0	1
2015-05-27	S1613G	167.726	1	0	aa1396to1863	6	0	1
2015-04-29	S1613G	1590.96	1	0	aa1396to1863	6	0	1
2015-04-29	S1613G	1553.65	1	0	aa1396to1863	6	0	1
2015-04-29	S1613G	1123.34	1	0	aa1396to1863	6	0	1
2015-04-29	S1613G	1784.21	1	0	aa1396to1863	6	0	1
2016-10-14	S1613G	1194.52	1	0	aa1396to1863	6	0	1
2016-10-14	S1613G	1217.18	1	0	aa1396to1863	6	0	1
2016-10-14	S1613G	2317.77	1	0	aa1396to1863	6	0	1
2016-10-14	S1613G	1290.75	1	0	aa1396to1863	6	0	1
2017-01-19	S1613G	197.564	1	0	aa1396to1863	6	0	1
2017-01-19	S1613G	254.086	1	0	aa1396to1863	6	0	1
2017-01-19	S1613G	228.08	1	0	aa1396to1863	6	0	1
2017-01-19	S1613G	274.331	1	0	aa1396to1863	6	0	1
2016-12-29	S1613G	86.5888	1	0	aa1396to1863	6	0	1
2016-12-29	S1613G	93.0092	1	0	aa1396to1863	6	0	1
2016-12-29	S1613G	100.838	1	0	aa1396to1863	6	0	1
2016-12-29	S1613G	111.984	1	0	aa1396to1863	6	0	1
2017-06-30	S1613G	236.094	1	0	aa1396to1863	6	0	1
2017-06-30	S1613G	190.102	1	0	aa1396to1863	6	0	1
2017-06-30	S1613G	198.631	1	0	aa1396to1863	6	0	1
2017-06-30	S1613G	186.173	1	0	aa1396to1863	6	0	1
2017-07-07	S1613G	51.3939	1	0	aa1396to1863	6	0	1
2017-07-07	S1613G	51.7318	1	0	aa1396to1863	6	0	1
2017-07-07	S1613G	62.2172	1	0	aa1396to1863	6	0	1
2017-07-07	S1613G	53.4526	1	0	aa1396to1863	6	0	1
2017-09-06	S1613G	81.6696	1	0	aa1396to1863	6	0	1
2017-09-06	S1613G	102.559	1	0	aa1396to1863	6	0	1
2017-09-06	S1613G	83.8081	1	0	aa1396to1863	6	0	1
2017-09-06	S1613G	78.0348	1	0	aa1396to1863	6	0	1
2017-09-15	S1613G	108.212	1	0	aa1396to1863	6	0	1
2017-09-15	S1613G	95.8134	1	0	aa1396to1863	6	0	1
2017-09-15	S1613G	83.2828	1	0	aa1396to1863	6	0	1
2017-09-15	S1613G	94.2867	1	0	aa1396to1863	6	0	1
2017-09-20	S1613G	64.3262	1	0	aa1396to1863	6	0	1
2017-09-20	S1613G	83.577	1	0	aa1396to1863	6	0	1
2017-09-20	S1613G	77.8374	1	0	aa1396to1863	6	0	1
2017-09-20	S1613G	84.0589	1	0	aa1396to1863	6	0	1
2015-09-10	D1739A	2.02504	1	0	aa1396to1863	6	0	0
2015-09-10	D1739A	1.88175	1	0	aa1396to1863	6	0	0
2015-09-10	D1739A	1.50501	1	0	aa1396to1863	6	0	0
2015-09-10	D1739A	1.98704	1	0	aa1396to1863	6	0	0
2015-05-27	D1739A	14.5147	1	0	aa1396to1863	6	0	0
2015-05-27	D1739A	12.9003	1	0	aa1396to1863	6	0	0
2015-05-27	D1739A	13.8064	1	0	aa1396to1863	6	0	0
2015-05-27	D1739A	12.1797	1	0	aa1396to1863	6	0	0
2015-08-06	D1739H	1.2005	1	0	aa1396to1863	6	0	0
2015-08-06	D1739H	0.705687	1	0	aa1396to1863	6	0	0
2015-08-06	D1739H	0.563173	1	0	aa1396to1863	6	0	0
2015-08-06	D1739H	0.603445	1	0	aa1396to1863	6	0	0
2015-05-07	D1739H	2.38197	1	0	aa1396to1863	6	0	0
2015-05-07	D1739H	1.95845	1	0	aa1396to1863	6	0	0
2015-05-07	D1739H	2.25789	1	0	aa1396to1863	6	0	0
2015-05-27	D1739H	2.73779	1	0	aa1396to1863	6	0	0
2015-05-27	D1739H	2.27627	1	0	aa1396to1863	6	0	0
2015-05-27	D1739H	1.77625	1	0	aa1396to1863	6	0	0
2015-05-27	D1739H	2.05567	1	0	aa1396to1863	6	0	0
2017-01-19	D1739N	40.2925	1	0	aa1396to1863	6	0	0
2017-01-19	D1739N	44.6743	1	0	aa1396to1863	6	0	0
2017-01-19	D1739N	84.1247	1	0	aa1396to1863	6	0	0
2017-01-19	D1739N	57.0344	1	0	aa1396to1863	6	0	0
2016-12-29	D1739N	56.5572	1	0	aa1396to1863	6	0	0
2016-12-29	D1739N	53.8795	1	0	aa1396to1863	6	0	0
2016-12-29	D1739N	70.4405	1	0	aa1396to1863	6	0	0
2016-12-29	D1739N	61.563	1	0	aa1396to1863	6	0	0
2017-09-20	D1739N	31.0466	1	0	aa1396to1863	6	0	0
2017-09-20	D1739N	50.6191	1	0	aa1396to1863	6	0	0
2017-09-20	D1739N	50.6219	1	0	aa1396to1863	6	0	0
2017-09-20	D1739N	58.7773	1	0	aa1396to1863	6	0	0
2017-11-24	D1739N	162.854	1	0	aa1396to1863	6	0	0
2017-11-24	D1739N	141.254	1	0	aa1396to1863	6	0	0
2017-11-24	D1739N	139.199	1	0	aa1396to1863	6	0	0
2017-11-24	D1739N	154.65	1	0	aa1396to1863	6	0	0
2017-09-06	D1757H	76.2747	1	0	aa1396to1863	6	0	0
2017-09-06	D1757H	89.4164	1	0	aa1396to1863	6	0	0
2017-09-06	D1757H	88.811	1	0	aa1396to1863	6	0	0
2017-09-06	D1757H	91.7609	1	0	aa1396to1863	6	0	0
2017-09-15	D1757H	124.131	1	0	aa1396to1863	6	0	0
2017-09-15	D1757H	110.602	1	0	aa1396to1863	6	0	0
2017-09-15	D1757H	120.803	1	0	aa1396to1863	6	0	0
2017-09-15	D1757H	127.253	1	0	aa1396to1863	6	0	0
2017-09-20	D1757H	76.0147	1	0	aa1396to1863	6	0	0
2017-09-20	D1757H	69.2566	1	0	aa1396to1863	6	0	0
2017-09-20	D1757H	68.734	1	0	aa1396to1863	6	0	0
2017-09-20	D1757H	72.1652	1	0	aa1396to1863	6	0	0
2016-10-14	G1738A	17.522	1	0	aa1396to1863	6	0	0
2016-10-14	G1738A	20.2025	1	0	aa1396to1863	6	0	0
2016-10-14	G1738A	16.999	1	0	aa1396to1863	6	0	0
2016-10-14	G1738A	14.8891	1	0	aa1396to1863	6	0	0
2016-11-19	G1738A	1.05236	1	0	aa1396to1863	6	0	0
2016-11-19	G1738A	0.63856	1	0	aa1396to1863	6	0	0
2016-11-19	G1738A	0.780809	1	0	aa1396to1863	6	0	0
2016-11-19	G1738A	0.809316	1	0	aa1396to1863	6	0	0
2015-04-22	G1738V	1.36353	1	0	aa1396to1863	6	0	0
2015-04-22	G1738V	0.90915	1	0	aa1396to1863	6	0	0
2015-04-22	G1738V	0.815087	1	0	aa1396to1863	6	0	0
2015-04-22	G1738V	0.641025	1	0	aa1396to1863	6	0	0
2015-04-29	G1738V	60.6756	1	0	aa1396to1863	6	0	0
2015-04-29	G1738V	46.2839	1	0	aa1396to1863	6	0	0
2015-04-29	G1738V	43.1885	1	0	aa1396to1863	6	0	0
2015-04-29	G1738V	39.6431	1	0	aa1396to1863	6	0	0
2017-01-19	G1743A	29.8513	1	0	aa1396to1863	6	0	0
2017-01-19	G1743A	28.5379	1	0	aa1396to1863	6	0	0
2017-01-19	G1743A	26.7492	1	0	aa1396to1863	6	0	0
2017-01-19	G1743A	28.4635	1	0	aa1396to1863	6	0	0
2016-12-29	G1743A	16.7988	1	0	aa1396to1863	6	0	0
2016-12-29	G1743A	16.158	1	0	aa1396to1863	6	0	0
2016-12-29	G1743A	19.5336	1	0	aa1396to1863	6	0	0
2016-12-29	G1743A	18.3101	1	0	aa1396to1863	6	0	0
2016-01-27	G1743E	34.8628	1	0	aa1396to1863	6	0	0
2016-01-27	G1743E	30.1022	1	0	aa1396to1863	6	0	0
2016-01-27	G1743E	20.736	1	0	aa1396to1863	6	0	0
2016-01-27	G1743E	23.0075	1	0	aa1396to1863	6	0	0
2016-01-30	G1743E	6.36387	1	0	aa1396to1863	6	0	0
2016-01-30	G1743E	5.41238	1	0	aa1396to1863	6	0	0
2016-01-30	G1743E	5.40873	1	0	aa1396to1863	6	0	0
2016-01-30	G1743E	5.46665	1	0	aa1396to1863	6	0	0
2015-08-06	G1743R	28.0611	1	0	aa1396to1863	6	0	0
2015-08-06	G1743R	29.1768	1	0	aa1396to1863	6	0	0
2015-08-06	G1743R	16.1369	1	0	aa1396to1863	6	0	0
2015-05-07	G1743R	26.9382	1	0	aa1396to1863	6	0	0
2015-05-07	G1743R	42.2536	1	0	aa1396to1863	6	0	0
2015-05-07	G1743R	37.7588	1	0	aa1396to1863	6	0	0
2015-05-27	G1743R	49.431	1	0	aa1396to1863	6	0	0
2015-05-27	G1743R	43.1495	1	0	aa1396to1863	6	0	0
2015-05-27	G1743R	39.5187	1	0	aa1396to1863	6	0	0
2015-05-27	G1743R	43.092	1	0	aa1396to1863	6	0	0
2015-08-06	G1743V	28.7509	1	0	aa1396to1863	6	0	0
2015-08-06	G1743V	15.9036	1	0	aa1396to1863	6	0	0
2015-08-06	G1743V	11.8975	1	0	aa1396to1863	6	0	0
2015-08-06	G1743V	20.1536	1	0	aa1396to1863	6	0	0
2015-05-07	G1743V	4.79477	1	0	aa1396to1863	6	0	0
2015-05-07	G1743V	3.97559	1	0	aa1396to1863	6	0	0
2015-05-07	G1743V	3.37967	1	0	aa1396to1863	6	0	0
2015-05-07	G1743V	4.37388	1	0	aa1396to1863	6	0	0
2015-05-27	G1743V	9.67991	1	0	aa1396to1863	6	0	0
2015-05-27	G1743V	10.0575	1	0	aa1396to1863	6	0	0
2015-05-27	G1743V	10.1602	1	0	aa1396to1863	6	0	0
2015-05-27	G1743V	12.2109	1	0	aa1396to1863	6	0	0
2017-01-19	G1748A	159.459	1	0	aa1396to1863	6	0	0
2017-01-19	G1748A	140.367	1	0	aa1396to1863	6	0	0
2017-01-19	G1748A	124.364	1	0	aa1396to1863	6	0	0
2017-01-19	G1748A	137.882	1	0	aa1396to1863	6	0	0
2016-12-29	G1748A	62.9239	1	0	aa1396to1863	6	0	0
2016-12-29	G1748A	61.2536	1	0	aa1396to1863	6	0	0
2016-12-29	G1748A	59.8409	1	0	aa1396to1863	6	0	0
2016-12-29	G1748A	76.4759	1	0	aa1396to1863	6	0	0
2016-01-27	G1748C	35.061	1	0	aa1396to1863	6	0	0
2016-01-27	G1748C	56.2046	1	0	aa1396to1863	6	0	0
2016-01-27	G1748C	28.7146	1	0	aa1396to1863	6	0	0
2016-01-27	G1748C	44.6081	1	0	aa1396to1863	6	0	0
2016-01-30	G1748C	5.33144	1	0	aa1396to1863	6	0	0
2016-01-30	G1748C	4.14592	1	0	aa1396to1863	6	0	0
2016-01-30	G1748C	4.35446	1	0	aa1396to1863	6	0	0
2016-01-30	G1748C	5.26719	1	0	aa1396to1863	6	0	0
2015-08-06	G1748R	8.23487	1	0	aa1396to1863	6	0	0
2015-08-06	G1748R	8.42068	1	0	aa1396to1863	6	0	0
2015-08-06	G1748R	9.14736	1	0	aa1396to1863	6	0	0
2015-08-06	G1748R	7.75509	1	0	aa1396to1863	6	0	0
2015-09-10	G1748R	1.16145	1	0	aa1396to1863	6	0	0
2015-09-10	G1748R	0.163635	1	0	aa1396to1863	6	0	0
2015-09-10	G1748R	1.89253	1	0	aa1396to1863	6	0	0
2015-09-10	G1748R	1.97616	1	0	aa1396to1863	6	0	0
2015-08-13	G1748R	1.27992	1	0	aa1396to1863	6	0	0
2015-08-13	G1748R	5.16331	1	0	aa1396to1863	6	0	0
2015-08-13	G1748R	0.470937	1	0	aa1396to1863	6	0	0
2015-08-13	G1748R	0.491052	1	0	aa1396to1863	6	0	0
2017-01-19	G1748S	128.421	1	0	aa1396to1863	6	0	0
2017-01-19	G1748S	129.022	1	0	aa1396to1863	6	0	0
2017-01-19	G1748S	72.2435	1	0	aa1396to1863	6	0	0
2017-01-19	G1748S	103.542	1	0	aa1396to1863	6	0	0
2016-12-29	G1748S	78.4897	1	0	aa1396to1863	6	0	0
2016-12-29	G1748S	88.5203	1	0	aa1396to1863	6	0	0
2016-12-29	G1748S	78.3445	1	0	aa1396to1863	6	0	0
2016-12-29	G1748S	99.4623	1	0	aa1396to1863	6	0	0
2017-11-24	G1748S	188.173	1	0	aa1396to1863	6	0	0
2017-11-24	G1748S	252.897	1	0	aa1396to1863	6	0	0
2017-11-24	G1748S	191.39	1	0	aa1396to1863	6	0	0
2017-11-24	G1748S	201.276	1	0	aa1396to1863	6	0	0
2015-08-06	G1748V	1.37171	1	0	aa1396to1863	6	0	0
2015-08-06	G1748V	1.24699	1	0	aa1396to1863	6	0	0
2015-08-06	G1748V	0.523449	1	0	aa1396to1863	6	0	0
2015-08-06	G1748V	1.08744	1	0	aa1396to1863	6	0	0
2015-09-10	G1748V	2.37485	1	0	aa1396to1863	6	0	0
2015-09-10	G1748V	3.38745	1	0	aa1396to1863	6	0	0
2015-09-10	G1748V	3.1313	1	0	aa1396to1863	6	0	0
2015-09-10	G1748V	4.14933	1	0	aa1396to1863	6	0	0
2015-04-29	G1748V	58.7667	1	0	aa1396to1863	6	0	0
2015-04-29	G1748V	43.782	1	0	aa1396to1863	6	0	0
2015-04-29	G1748V	42.8623	1	0	aa1396to1863	6	0	0
2015-04-29	G1748V	44.2585	1	0	aa1396to1863	6	0	0
2015-08-06	H1746D	1.10608	1	0	aa1396to1863	6	0	0
2015-08-06	H1746D	0.803919	1	0	aa1396to1863	6	0	0
2015-08-06	H1746D	0.791142	1	0	aa1396to1863	6	0	0
2015-08-06	H1746D	0.941551	1	0	aa1396to1863	6	0	0
2015-05-07	H1746D	1.11395	1	0	aa1396to1863	6	0	0
2015-05-07	H1746D	1.66012	1	0	aa1396to1863	6	0	0
2015-05-07	H1746D	7.23549	1	0	aa1396to1863	6	0	0
2015-05-07	H1746D	1.87458	1	0	aa1396to1863	6	0	0
2015-05-27	H1746D	2.58337	1	0	aa1396to1863	6	0	0
2015-05-27	H1746D	2.45095	1	0	aa1396to1863	6	0	0
2015-05-27	H1746D	2.75696	1	0	aa1396to1863	6	0	0
2015-05-27	H1746D	2.35005	1	0	aa1396to1863	6	0	0
2016-01-27	H1746L	10.4521	1	0	aa1396to1863	6	0	0
2016-01-27	H1746L	26.241	1	0	aa1396to1863	6	0	0
2016-01-27	H1746L	47.8319	1	0	aa1396to1863	6	0	0
2016-01-27	H1746L	44.6652	1	0	aa1396to1863	6	0	0
2016-01-30	H1746L	5.00194	1	0	aa1396to1863	6	0	0
2016-01-30	H1746L	4.25792	1	0	aa1396to1863	6	0	0
2016-01-30	H1746L	3.8752	1	0	aa1396to1863	6	0	0
2016-01-30	H1746L	4.43119	1	0	aa1396to1863	6	0	0
2015-08-06	H1746P	17.6476	1	0	aa1396to1863	6	0	0
2015-08-06	H1746P	17.7504	1	0	aa1396to1863	6	0	0
2015-08-06	H1746P	20.3338	1	0	aa1396to1863	6	0	0
2015-09-10	H1746P	38.7317	1	0	aa1396to1863	6	0	0
2015-09-10	H1746P	34.9684	1	0	aa1396to1863	6	0	0
2015-09-10	H1746P	48.763	1	0	aa1396to1863	6	0	0
2015-09-10	H1746P	37.3743	1	0	aa1396to1863	6	0	0
2015-08-13	H1746P	5.44235	1	0	aa1396to1863	6	0	0
2015-08-13	H1746P	1.6659	1	0	aa1396to1863	6	0	0
2015-08-13	H1746P	7.29055	1	0	aa1396to1863	6	0	0
2015-08-13	H1746P	4.45888	1	0	aa1396to1863	6	0	0
2016-11-19	H1746Q	43.8786	1	0	aa1396to1863	6	0	0
2016-11-19	H1746Q	51.2881	1	0	aa1396to1863	6	0	0
2016-11-19	H1746Q	43.8824	1	0	aa1396to1863	6	0	0
2016-11-19	H1746Q	45.1066	1	0	aa1396to1863	6	0	0
2016-11-23	H1746Q	1675.62	1	0	aa1396to1863	6	0	0
2016-11-23	H1746Q	1498.62	1	0	aa1396to1863	6	0	0
2016-11-23	H1746Q	1418.87	1	0	aa1396to1863	6	0	0
2016-11-23	H1746Q	1668.05	1	0	aa1396to1863	6	0	0
2017-01-19	H1746R	54.4508	1	0	aa1396to1863	6	0	0
2017-01-19	H1746R	50.7583	1	0	aa1396to1863	6	0	0
2017-01-19	H1746R	49.656	1	0	aa1396to1863	6	0	0
2016-12-29	H1746R	15.3881	1	0	aa1396to1863	6	0	0
2016-12-29	H1746R	14.2991	1	0	aa1396to1863	6	0	0
2016-12-29	H1746R	14.0523	1	0	aa1396to1863	6	0	0
2016-12-29	H1746R	16.5065	1	0	aa1396to1863	6	0	0
2015-08-06	H1746Y	5.82623	1	0	aa1396to1863	6	0	0
2015-08-06	H1746Y	4.95757	1	0	aa1396to1863	6	0	0
2015-08-06	H1746Y	3.75041	1	0	aa1396to1863	6	0	0
2015-08-06	H1746Y	5.60502	1	0	aa1396to1863	6	0	0
2015-08-13	H1746Y	11.4258	1	0	aa1396to1863	6	0	0
2015-08-13	H1746Y	1.45309	1	0	aa1396to1863	6	0	0
2015-08-13	H1746Y	18.6767	1	0	aa1396to1863	6	0	0
2015-08-13	H1746Y	14.3169	1	0	aa1396to1863	6	0	0
2017-05-25	K1648E	227.88	1	0	aa1396to1863	6	0	0
2017-05-25	K1648E	285.71	1	0	aa1396to1863	6	0	0
2017-05-25	K1648E	220.77	1	0	aa1396to1863	6	0	0
2017-05-25	K1648E	251.712	1	0	aa1396to1863	6	0	0
2017-06-01	K1648E	198.258	1	0	aa1396to1863	6	0	0
2017-06-01	K1648E	275.919	1	0	aa1396to1863	6	0	0
2017-06-01	K1648E	235.647	1	0	aa1396to1863	6	0	0
2017-06-01	K1648E	212.457	1	0	aa1396to1863	6	0	0
2017-06-12	K1648I	264.114	1	0	aa1396to1863	6	0	0
2017-06-12	K1648I	299.086	1	0	aa1396to1863	6	0	0
2017-06-12	K1648I	388.234	1	0	aa1396to1863	6	0	0
2017-06-12	K1648I	309.825	1	0	aa1396to1863	6	0	0
2017-06-15	K1648I	283.434	1	0	aa1396to1863	6	0	0
2017-06-15	K1648I	367.302	1	0	aa1396to1863	6	0	0
2017-06-15	K1648I	391.609	1	0	aa1396to1863	6	0	0
2017-06-15	K1648I	271.013	1	0	aa1396to1863	6	0	0
2017-05-25	K1648N	257.958	1	0	aa1396to1863	6	0	0
2017-05-25	K1648N	321.894	1	0	aa1396to1863	6	0	0
2017-05-25	K1648N	373.096	1	0	aa1396to1863	6	0	0
2017-05-25	K1648N	311.741	1	0	aa1396to1863	6	0	0
2017-06-01	K1648N	231.62	1	0	aa1396to1863	6	0	0
2017-06-01	K1648N	285.014	1	0	aa1396to1863	6	0	0
2017-06-01	K1648N	321.409	1	0	aa1396to1863	6	0	0
2017-06-01	K1648N	242.929	1	0	aa1396to1863	6	0	0
2017-06-12	K1648Q	231.451	1	0	aa1396to1863	6	0	0
2017-06-12	K1648Q	218.617	1	0	aa1396to1863	6	0	0
2017-06-12	K1648Q	263.588	1	0	aa1396to1863	6	0	0
2017-06-12	K1648Q	201.37	1	0	aa1396to1863	6	0	0
2017-06-15	K1648Q	300.388	1	0	aa1396to1863	6	0	0
2017-06-15	K1648Q	363.913	1	0	aa1396to1863	6	0	0
2017-06-15	K1648Q	306.554	1	0	aa1396to1863	6	0	0
2017-06-15	K1648Q	346.28	1	0	aa1396to1863	6	0	0
2017-05-25	K1648R	331.541	1	0	aa1396to1863	6	0	0
2017-05-25	K1648R	355.413	1	0	aa1396to1863	6	0	0
2017-05-25	K1648R	375.07	1	0	aa1396to1863	6	0	0
2017-05-25	K1648R	355.974	1	0	aa1396to1863	6	0	0
2017-06-01	K1648R	231.899	1	0	aa1396to1863	6	0	0
2017-06-01	K1648R	362.553	1	0	aa1396to1863	6	0	0
2017-06-01	K1648R	297.869	1	0	aa1396to1863	6	0	0
2017-06-01	K1648R	297.955	1	0	aa1396to1863	6	0	0
2017-06-12	K1648T	178.726	1	0	aa1396to1863	6	0	0
2017-06-12	K1648T	233.067	1	0	aa1396to1863	6	0	0
2017-06-12	K1648T	253.28	1	0	aa1396to1863	6	0	0
2017-06-12	K1648T	224.779	1	0	aa1396to1863	6	0	0
2017-06-15	K1648T	155.891	1	0	aa1396to1863	6	0	0
2017-06-15	K1648T	253.521	1	0	aa1396to1863	6	0	0
2017-06-15	K1648T	185.874	1	0	aa1396to1863	6	0	0
2017-06-15	K1648T	179.211	1	0	aa1396to1863	6	0	0
2017-06-30	K1759M	174.336	1	0	aa1396to1863	6	0	0
2017-06-30	K1759M	153.493	1	0	aa1396to1863	6	0	0
2017-06-30	K1759M	120.718	1	0	aa1396to1863	6	0	0
2017-07-07	K1759M	36.4353	1	0	aa1396to1863	6	0	0
2017-07-07	K1759M	52.7348	1	0	aa1396to1863	6	0	0
2017-07-07	K1759M	60.5602	1	0	aa1396to1863	6	0	0
2017-07-07	K1759M	32.1548	1	0	aa1396to1863	6	0	0
2017-06-30	K1759N	144.152	1	0	aa1396to1863	6	0	4
2017-06-30	K1759N	140.177	1	0	aa1396to1863	6	0	4
2017-06-30	K1759N	146.702	1	0	aa1396to1863	6	0	4
2017-06-30	K1759N	126.764	1	0	aa1396to1863	6	0	4
2017-07-07	K1759N	25.464	1	0	aa1396to1863	6	0	4
2017-07-07	K1759N	29.6229	1	0	aa1396to1863	6	0	4
2017-07-07	K1759N	29.3821	1	0	aa1396to1863	6	0	4
2017-07-07	K1759N	20.74	1	0	aa1396to1863	6	0	4
2017-09-06	K1759R	36.9365	1	0	aa1396to1863	6	0	0
2017-09-06	K1759R	50.354	1	0	aa1396to1863	6	0	0
2017-09-06	K1759R	45.7993	1	0	aa1396to1863	6	0	0
2017-09-15	K1759R	103.473	1	0	aa1396to1863	6	0	0
2017-09-15	K1759R	126.728	1	0	aa1396to1863	6	0	0
2017-09-15	K1759R	130.618	1	0	aa1396to1863	6	0	0
2017-09-15	K1759R	103.139	1	0	aa1396to1863	6	0	0
2017-09-20	K1759R	45.1971	1	0	aa1396to1863	6	0	0
2017-09-20	K1759R	65.5744	1	0	aa1396to1863	6	0	0
2017-09-20	K1759R	56.0947	1	0	aa1396to1863	6	0	0
2017-09-20	K1759R	35.934	1	0	aa1396to1863	6	0	0
2016-11-19	N1742I	68.8106	1	0	aa1396to1863	6	0	0
2016-11-19	N1742I	70.0801	1	0	aa1396to1863	6	0	0
2016-11-19	N1742I	78.0698	1	0	aa1396to1863	6	0	0
2016-11-19	N1742I	73.4305	1	0	aa1396to1863	6	0	0
2016-11-23	N1742I	2982.42	1	0	aa1396to1863	6	0	0
2016-11-23	N1742I	2995.3	1	0	aa1396to1863	6	0	0
2016-11-23	N1742I	2639.9	1	0	aa1396to1863	6	0	0
2016-11-23	N1742I	2839.59	1	0	aa1396to1863	6	0	0
2016-11-19	N1742K	54.6273	1	0	aa1396to1863	6	0	0
2016-11-19	N1742K	52.2464	1	0	aa1396to1863	6	0	0
2016-11-19	N1742K	62.5347	1	0	aa1396to1863	6	0	0
2016-11-19	N1742K	43.6344	1	0	aa1396to1863	6	0	0
2016-11-23	N1742K	2425.81	1	0	aa1396to1863	6	0	0
2016-11-23	N1742K	2507.49	1	0	aa1396to1863	6	0	0
2016-11-23	N1742K	1709.75	1	0	aa1396to1863	6	0	0
2016-11-23	N1742K	1988.82	1	0	aa1396to1863	6	0	0
2016-12-14	N1742Y	277.103	1	0	aa1396to1863	6	0	0
2016-12-14	N1742Y	304.093	1	0	aa1396to1863	6	0	0
2016-12-14	N1742Y	304.674	1	0	aa1396to1863	6	0	0
2016-12-14	N1742Y	266.398	1	0	aa1396to1863	6	0	0
2016-11-19	N1742Y	92.1887	1	0	aa1396to1863	6	0	0
2016-11-19	N1742Y	113.697	1	0	aa1396to1863	6	0	0
2016-11-19	N1742Y	163.313	1	0	aa1396to1863	6	0	0
2016-11-19	N1742Y	133.746	1	0	aa1396to1863	6	0	0
2016-11-23	N1742Y	2676.25	1	0	aa1396to1863	6	0	0
2016-11-23	N1742Y	3285.11	1	0	aa1396to1863	6	0	0
2016-11-23	N1742Y	2800.14	1	0	aa1396to1863	6	0	0
2016-11-23	N1742Y	2723.33	1	0	aa1396to1863	6	0	0
2017-06-30	N1745D	132.232	1	0	aa1396to1863	6	0	0
2017-06-30	N1745D	116.933	1	0	aa1396to1863	6	0	0
2017-06-30	N1745D	101.948	1	0	aa1396to1863	6	0	0
2017-06-30	N1745D	106.624	1	0	aa1396to1863	6	0	0
2017-07-07	N1745D	32.0542	1	0	aa1396to1863	6	0	0
2017-07-07	N1745D	35.3	1	0	aa1396to1863	6	0	0
2017-07-07	N1745D	38.2084	1	0	aa1396to1863	6	0	0
2017-07-07	N1745D	36.1835	1	0	aa1396to1863	6	0	0
2016-12-14	N1745H	3.57868	1	0	aa1396to1863	6	0	0
2016-12-14	N1745H	1.71989	1	0	aa1396to1863	6	0	0
2016-12-14	N1745H	18.6843	1	0	aa1396to1863	6	0	0
2016-12-14	N1745H	73.2409	1	0	aa1396to1863	6	0	0
2016-11-19	N1745H	217.774	1	0	aa1396to1863	6	0	0
2016-11-19	N1745H	217.049	1	0	aa1396to1863	6	0	0
2016-11-19	N1745H	226.524	1	0	aa1396to1863	6	0	0
2016-11-19	N1745H	216.331	1	0	aa1396to1863	6	0	0
2016-11-23	N1745H	3136.92	1	0	aa1396to1863	6	0	0
2016-11-23	N1745H	3888.38	1	0	aa1396to1863	6	0	0
2016-11-23	N1745H	3006.26	1	0	aa1396to1863	6	0	0
2016-11-23	N1745H	2847.11	1	0	aa1396to1863	6	0	0
2017-01-19	N1745H	147.505	1	0	aa1396to1863	6	0	0
2017-01-19	N1745H	104.676	1	0	aa1396to1863	6	0	0
2017-01-19	N1745H	126.936	1	0	aa1396to1863	6	0	0
2017-01-19	N1745H	81.654	1	0	aa1396to1863	6	0	0
2016-12-14	N1745I	137.767	1	0	aa1396to1863	6	0	0
2016-12-14	N1745I	158.386	1	0	aa1396to1863	6	0	0
2016-12-14	N1745I	196.875	1	0	aa1396to1863	6	0	0
2016-12-14	N1745I	161.528	1	0	aa1396to1863	6	0	0
2016-11-19	N1745I	168.24	1	0	aa1396to1863	6	0	0
2016-11-19	N1745I	193.749	1	0	aa1396to1863	6	0	0
2016-11-19	N1745I	181.588	1	0	aa1396to1863	6	0	0
2016-11-19	N1745I	175.269	1	0	aa1396to1863	6	0	0
2016-11-23	N1745I	2859.57	1	0	aa1396to1863	6	0	0
2016-11-23	N1745I	3141.13	1	0	aa1396to1863	6	0	0
2016-11-23	N1745I	3289.71	1	0	aa1396to1863	6	0	0
2016-11-23	N1745I	839.236	1	0	aa1396to1863	6	0	0
2017-01-19	N1745I	106.412	1	0	aa1396to1863	6	0	0
2017-01-19	N1745I	124.373	1	0	aa1396to1863	6	0	0
2017-01-19	N1745I	110.939	1	0	aa1396to1863	6	0	0
2017-01-19	N1745I	140.456	1	0	aa1396to1863	6	0	0
2016-12-14	N1745K	463.955	1	0	aa1396to1863	6	0	0
2016-12-14	N1745K	437.286	1	0	aa1396to1863	6	0	0
2016-12-14	N1745K	377.04	1	0	aa1396to1863	6	0	0
2016-12-14	N1745K	325.598	1	0	aa1396to1863	6	0	0
2016-11-19	N1745K	93.7431	1	0	aa1396to1863	6	0	0
2016-11-19	N1745K	147.415	1	0	aa1396to1863	6	0	0
2016-11-19	N1745K	92.4067	1	0	aa1396to1863	6	0	0
2016-11-19	N1745K	90.1578	1	0	aa1396to1863	6	0	0
2016-11-23	N1745K	2992.66	1	0	aa1396to1863	6	0	0
2016-11-23	N1745K	2553.93	1	0	aa1396to1863	6	0	0
2016-11-23	N1745K	1923.86	1	0	aa1396to1863	6	0	0
2016-11-23	N1745K	2785.9	1	0	aa1396to1863	6	0	0
2016-12-14	N1745S	21.73	1	0	aa1396to1863	6	0	0
2016-12-14	N1745S	27.2645	1	0	aa1396to1863	6	0	0
2016-12-14	N1745S	32.8245	1	0	aa1396to1863	6	0	0
2016-12-14	N1745S	35.2325	1	0	aa1396to1863	6	0	0
2016-11-23	N1745S	4617.82	1	0	aa1396to1863	6	0	0
2016-11-23	N1745S	3747.55	1	0	aa1396to1863	6	0	0
2016-11-23	N1745S	3916.04	1	0	aa1396to1863	6	0	0
2016-11-23	N1745S	3660.01	1	0	aa1396to1863	6	0	0
2017-01-19	N1745S	84.2935	1	0	aa1396to1863	6	0	0
2017-01-19	N1745S	87.4108	1	0	aa1396to1863	6	0	0
2017-01-19	N1745S	103.694	1	0	aa1396to1863	6	0	0
2017-01-19	N1745S	170.599	1	0	aa1396to1863	6	0	0
2016-12-14	N1745T	35.4151	1	0	aa1396to1863	6	0	0
2016-12-14	N1745T	129.657	1	0	aa1396to1863	6	0	0
2016-12-14	N1745T	79.9053	1	0	aa1396to1863	6	0	0
2016-12-14	N1745T	71.3373	1	0	aa1396to1863	6	0	0
2016-11-19	N1745T	155.091	1	0	aa1396to1863	6	0	0
2016-11-19	N1745T	190.589	1	0	aa1396to1863	6	0	0
2016-11-19	N1745T	153.292	1	0	aa1396to1863	6	0	0
2016-11-19	N1745T	93.3657	1	0	aa1396to1863	6	0	0
2016-11-23	N1745T	3754.02	1	0	aa1396to1863	6	0	0
2016-11-23	N1745T	2939.02	1	0	aa1396to1863	6	0	0
2016-11-23	N1745T	3418.68	1	0	aa1396to1863	6	0	0
2016-11-23	N1745T	3244.39	1	0	aa1396to1863	6	0	0
2017-01-19	N1745T	65.8476	1	0	aa1396to1863	6	0	0
2017-01-19	N1745T	81.4483	1	0	aa1396to1863	6	0	0
2017-01-19	N1745T	84.5215	1	0	aa1396to1863	6	0	0
2017-01-19	N1745T	79.419	1	0	aa1396to1863	6	0	0
2016-12-14	N1745Y	24.7667	1	0	aa1396to1863	6	0	0
2016-12-14	N1745Y	20.6019	1	0	aa1396to1863	6	0	0
2016-12-14	N1745Y	31.2327	1	0	aa1396to1863	6	0	0
2016-12-14	N1745Y	113.688	1	0	aa1396to1863	6	0	0
2016-11-19	N1745Y	355.436	1	0	aa1396to1863	6	0	0
2016-11-19	N1745Y	389.462	1	0	aa1396to1863	6	0	0
2016-11-19	N1745Y	461.669	1	0	aa1396to1863	6	0	0
2016-11-19	N1745Y	428.499	1	0	aa1396to1863	6	0	0
2016-11-23	N1745Y	2822.63	1	0	aa1396to1863	6	0	0
2016-11-23	N1745Y	4105.02	1	0	aa1396to1863	6	0	0
2016-11-23	N1745Y	4259.6	1	0	aa1396to1863	6	0	0
2016-11-23	N1745Y	2544.88	1	0	aa1396to1863	6	0	0
2017-01-19	N1745Y	134.196	1	0	aa1396to1863	6	0	0
2017-01-19	N1745Y	190.328	1	0	aa1396to1863	6	0	0
2017-01-19	N1745Y	223.321	1	0	aa1396to1863	6	0	0
2017-01-19	N1745Y	246.785	1	0	aa1396to1863	6	0	0
2017-01-19	P1749A	126.025	1	0	aa1396to1863	6	0	0
2017-01-19	P1749A	112.284	1	0	aa1396to1863	6	0	0
2017-01-19	P1749A	124.725	1	0	aa1396to1863	6	0	0
2017-01-19	P1749A	153.008	1	0	aa1396to1863	6	0	0
2016-12-29	P1749A	78.378	1	0	aa1396to1863	6	0	0
2016-12-29	P1749A	89.0496	1	0	aa1396to1863	6	0	0
2016-12-29	P1749A	81.9654	1	0	aa1396to1863	6	0	0
2016-12-29	P1749A	89.5255	1	0	aa1396to1863	6	0	0
2017-09-20	P1749A	71.844	1	0	aa1396to1863	6	0	0
2017-09-20	P1749A	55.7131	1	0	aa1396to1863	6	0	0
2017-09-20	P1749A	60.677	1	0	aa1396to1863	6	0	0
2017-09-20	P1749A	60.8135	1	0	aa1396to1863	6	0	0
2015-09-10	P1749L	1.25329	1	0	aa1396to1863	6	0	0
2015-09-10	P1749L	0.65094	1	0	aa1396to1863	6	0	0
2015-09-10	P1749L	1.40369	1	0	aa1396to1863	6	0	0
2015-09-10	P1749L	1.67937	1	0	aa1396to1863	6	0	0
2015-04-29	P1749L	53.211	1	0	aa1396to1863	6	0	0
2015-04-29	P1749L	43.3576	1	0	aa1396to1863	6	0	0
2015-04-29	P1749L	36.342	1	0	aa1396to1863	6	0	0
2015-04-29	P1749L	37.5792	1	0	aa1396to1863	6	0	0
2015-09-10	P1749Q	1.89664	1	0	aa1396to1863	6	0	0
2015-09-10	P1749Q	2.37938	1	0	aa1396to1863	6	0	0
2015-09-10	P1749Q	2.43155	1	0	aa1396to1863	6	0	0
2015-09-10	P1749Q	2.55291	1	0	aa1396to1863	6	0	0
2015-04-22	P1749Q	1.16923	1	0	aa1396to1863	6	0	0
2015-04-22	P1749Q	1.36567	1	0	aa1396to1863	6	0	0
2015-04-22	P1749Q	1.18147	1	0	aa1396to1863	6	0	0
2015-04-22	P1749Q	1.21429	1	0	aa1396to1863	6	0	0
2015-04-29	P1749Q	8.31942	1	0	aa1396to1863	6	0	0
2015-04-29	P1749Q	70.6434	1	0	aa1396to1863	6	0	0
2015-04-29	P1749Q	43.0383	1	0	aa1396to1863	6	0	0
2015-08-06	P1749S	12.1254	1	0	aa1396to1863	6	0	0
2015-08-06	P1749S	13.9103	1	0	aa1396to1863	6	0	0
2015-08-06	P1749S	12.4065	1	0	aa1396to1863	6	0	0
2015-08-06	P1749S	11.7947	1	0	aa1396to1863	6	0	0
2015-09-10	P1749S	25.6095	1	0	aa1396to1863	6	0	0
2015-09-10	P1749S	17.5726	1	0	aa1396to1863	6	0	0
2015-09-10	P1749S	15.7763	1	0	aa1396to1863	6	0	0
2015-09-10	P1749S	23.4516	1	0	aa1396to1863	6	0	0
2017-01-19	P1749T	36.5806	1	0	aa1396to1863	6	0	0
2017-01-19	P1749T	43.5716	1	0	aa1396to1863	6	0	0
2017-01-19	P1749T	41.3951	1	0	aa1396to1863	6	0	0
2017-01-19	P1749T	38.6148	1	0	aa1396to1863	6	0	0
2016-12-29	P1749T	27.769	1	0	aa1396to1863	6	0	0
2016-12-29	P1749T	29.986	1	0	aa1396to1863	6	0	0
2016-12-29	P1749T	37.4833	1	0	aa1396to1863	6	0	0
2016-12-29	P1749T	30.0853	1	0	aa1396to1863	6	0	0
2017-06-30	Q1747E	97.1934	1	0	aa1396to1863	6	0	0
2017-06-30	Q1747E	113.817	1	0	aa1396to1863	6	0	0
2017-06-30	Q1747E	116.295	1	0	aa1396to1863	6	0	0
2017-06-30	Q1747E	103.352	1	0	aa1396to1863	6	0	0
2017-07-07	Q1747E	35.3845	1	0	aa1396to1863	6	0	0
2017-07-07	Q1747E	33.6575	1	0	aa1396to1863	6	0	0
2017-07-07	Q1747E	46.449	1	0	aa1396to1863	6	0	0
2017-07-07	Q1747E	29.3581	1	0	aa1396to1863	6	0	0
2017-06-30	Q1747H	174.65	1	0	aa1396to1863	6	0	0
2017-06-30	Q1747H	121.969	1	0	aa1396to1863	6	0	0
2017-06-30	Q1747H	126.215	1	0	aa1396to1863	6	0	0
2017-06-30	Q1747H	119.569	1	0	aa1396to1863	6	0	0
2017-07-07	Q1747H	41.5983	1	0	aa1396to1863	6	0	0
2017-07-07	Q1747H	64.235	1	0	aa1396to1863	6	0	0
2017-07-07	Q1747H	57.2158	1	0	aa1396to1863	6	0	0
2017-07-07	Q1747H	57.5836	1	0	aa1396to1863	6	0	0
2017-09-06	Q1747H	70.5016	1	0	aa1396to1863	6	0	0
2017-09-06	Q1747H	78.5153	1	0	aa1396to1863	6	0	0
2017-09-06	Q1747H	88.4811	1	0	aa1396to1863	6	0	0
2017-09-06	Q1747H	89.8116	1	0	aa1396to1863	6	0	0
2017-06-30	Q1747K	117.953	1	0	aa1396to1863	6	0	0
2017-06-30	Q1747K	104.501	1	0	aa1396to1863	6	0	0
2017-06-30	Q1747K	90.5288	1	0	aa1396to1863	6	0	0
2017-06-30	Q1747K	101.199	1	0	aa1396to1863	6	0	0
2017-07-07	Q1747K	30.3746	1	0	aa1396to1863	6	0	0
2017-07-07	Q1747K	37.2276	1	0	aa1396to1863	6	0	0
2017-07-07	Q1747K	30.9031	1	0	aa1396to1863	6	0	0
2017-07-07	Q1747K	27.0512	1	0	aa1396to1863	6	0	0
2016-12-14	Q1747L	317.097	1	0	aa1396to1863	6	0	0
2016-12-14	Q1747L	421.696	1	0	aa1396to1863	6	0	0
2016-12-14	Q1747L	311.56	1	0	aa1396to1863	6	0	0
2016-12-14	Q1747L	156.596	1	0	aa1396to1863	6	0	0
2016-11-19	Q1747L	200.685	1	0	aa1396to1863	6	0	0
2016-11-19	Q1747L	218.467	1	0	aa1396to1863	6	0	0
2016-11-19	Q1747L	195.593	1	0	aa1396to1863	6	0	0
2016-11-19	Q1747L	135.295	1	0	aa1396to1863	6	0	0
2016-11-23	Q1747L	3075.97	1	0	aa1396to1863	6	0	0
2016-11-23	Q1747L	2539.07	1	0	aa1396to1863	6	0	0
2016-11-23	Q1747L	2983.61	1	0	aa1396to1863	6	0	0
2016-11-23	Q1747L	2141.41	1	0	aa1396to1863	6	0	0
2016-11-19	Q1747P	2.13931	1	0	aa1396to1863	6	0	0
2016-11-19	Q1747P	2.76131	1	0	aa1396to1863	6	0	0
2016-11-19	Q1747P	2.25659	1	0	aa1396to1863	6	0	0
2016-11-19	Q1747P	3.31738	1	0	aa1396to1863	6	0	0
2016-11-23	Q1747P	40.6664	1	0	aa1396to1863	6	0	0
2016-11-23	Q1747P	40.8448	1	0	aa1396to1863	6	0	0
2016-11-23	Q1747P	40.1425	1	0	aa1396to1863	6	0	0
2016-11-23	Q1747P	48.9391	1	0	aa1396to1863	6	0	0
2017-06-30	Q1747R	162.738	1	0	aa1396to1863	6	0	0
2017-06-30	Q1747R	110.466	1	0	aa1396to1863	6	0	0
2017-06-30	Q1747R	109.597	1	0	aa1396to1863	6	0	0
2017-06-30	Q1747R	95.2742	1	0	aa1396to1863	6	0	0
2017-07-07	Q1747R	37.3758	1	0	aa1396to1863	6	0	0
2017-07-07	Q1747R	34.9221	1	0	aa1396to1863	6	0	0
2017-07-07	Q1747R	40.5294	1	0	aa1396to1863	6	0	0
2017-07-07	Q1747R	30.9188	1	0	aa1396to1863	6	0	0
2017-05-25	R1649G	185.637	1	0	aa1396to1863	6	0	0
2017-05-25	R1649G	238.125	1	0	aa1396to1863	6	0	0
2017-05-25	R1649G	247.501	1	0	aa1396to1863	6	0	0
2017-05-25	R1649G	184.859	1	0	aa1396to1863	6	0	0
2017-06-01	R1649G	175.628	1	0	aa1396to1863	6	0	0
2017-06-01	R1649G	225.629	1	0	aa1396to1863	6	0	0
2017-06-01	R1649G	246.394	1	0	aa1396to1863	6	0	0
2017-06-01	R1649G	193.503	1	0	aa1396to1863	6	0	0
2017-05-25	R1649I	257.12	1	0	aa1396to1863	6	0	0
2017-05-25	R1649I	288.305	1	0	aa1396to1863	6	0	0
2017-05-25	R1649I	271.77	1	0	aa1396to1863	6	0	0
2017-05-25	R1649I	184.022	1	0	aa1396to1863	6	0	0
2017-06-01	R1649I	203.912	1	0	aa1396to1863	6	0	0
2017-06-01	R1649I	161.894	1	0	aa1396to1863	6	0	0
2017-06-01	R1649I	204.656	1	0	aa1396to1863	6	0	0
2017-06-12	R1649K	174.074	1	0	aa1396to1863	6	0	0
2017-06-12	R1649K	323.644	1	0	aa1396to1863	6	0	0
2017-06-12	R1649K	280.248	1	0	aa1396to1863	6	0	0
2017-06-12	R1649K	214.063	1	0	aa1396to1863	6	0	0
2017-06-15	R1649K	226.272	1	0	aa1396to1863	6	0	0
2017-06-15	R1649K	291.63	1	0	aa1396to1863	6	0	0
2017-06-15	R1649K	284.491	1	0	aa1396to1863	6	0	0
2017-06-15	R1649K	253.37	1	0	aa1396to1863	6	0	0
2017-05-25	R1649S	204.138	1	0	aa1396to1863	6	0	0
2017-05-25	R1649S	286.037	1	0	aa1396to1863	6	0	0
2017-05-25	R1649S	314.211	1	0	aa1396to1863	6	0	0
2017-05-25	R1649S	263.88	1	0	aa1396to1863	6	0	0
2017-06-01	R1649S	183.339	1	0	aa1396to1863	6	0	0
2017-06-01	R1649S	264.848	1	0	aa1396to1863	6	0	0
2017-06-01	R1649S	279.522	1	0	aa1396to1863	6	0	0
2017-06-01	R1649S	207.954	1	0	aa1396to1863	6	0	0
2017-05-25	R1649T	239.179	1	0	aa1396to1863	6	0	0
2017-05-25	R1649T	302.943	1	0	aa1396to1863	6	0	0
2017-05-25	R1649T	258.911	1	0	aa1396to1863	6	0	0
2017-05-25	R1649T	213.338	1	0	aa1396to1863	6	0	0
2017-06-01	R1649T	151.096	1	0	aa1396to1863	6	0	0
2017-06-01	R1649T	198.76	1	0	aa1396to1863	6	0	0
2017-06-01	R1649T	205.11	1	0	aa1396to1863	6	0	0
2017-06-01	R1649T	213.812	1	0	aa1396to1863	6	0	0
2016-10-14	R1737G	477.735	1	0	aa1396to1863	6	0	0
2016-10-14	R1737G	438.502	1	0	aa1396to1863	6	0	0
2016-10-14	R1737G	438.932	1	0	aa1396to1863	6	0	0
2016-10-14	R1737G	558.133	1	0	aa1396to1863	6	0	0
2016-11-19	R1737G	38.0509	1	0	aa1396to1863	6	0	0
2016-11-19	R1737G	37.9624	1	0	aa1396to1863	6	0	0
2016-11-19	R1737G	28.8938	1	0	aa1396to1863	6	0	0
2016-11-19	R1737G	24.3621	1	0	aa1396to1863	6	0	0
2016-10-14	R1737I	1449.79	1	0	aa1396to1863	6	0	0
2016-10-14	R1737I	1746.26	1	0	aa1396to1863	6	0	0
2016-10-14	R1737I	941.341	1	0	aa1396to1863	6	0	0
2016-10-14	R1737I	1344.43	1	0	aa1396to1863	6	0	0
2016-12-14	R1737I	263.987	1	0	aa1396to1863	6	0	0
2016-12-14	R1737I	255.277	1	0	aa1396to1863	6	0	0
2016-12-14	R1737I	271.587	1	0	aa1396to1863	6	0	0
2016-12-14	R1737I	266.146	1	0	aa1396to1863	6	0	0
2016-11-19	R1737I	72.1276	1	0	aa1396to1863	6	0	0
2016-11-19	R1737I	171.298	1	0	aa1396to1863	6	0	0
2016-11-19	R1737I	129.33	1	0	aa1396to1863	6	0	0
2016-11-19	R1737I	148.734	1	0	aa1396to1863	6	0	0
2016-10-14	R1737S	593.302	1	0	aa1396to1863	6	0	0
2016-10-14	R1737S	692.098	1	0	aa1396to1863	6	0	0
2016-10-14	R1737S	1505.93	1	0	aa1396to1863	6	0	0
2016-10-14	R1737S	1282.03	1	0	aa1396to1863	6	0	0
2016-12-14	R1737S	9.98287	1	0	aa1396to1863	6	0	0
2016-12-14	R1737S	17.6665	1	0	aa1396to1863	6	0	0
2016-12-14	R1737S	28.0852	1	0	aa1396to1863	6	0	0
2016-12-14	R1737S	28.5961	1	0	aa1396to1863	6	0	0
2016-11-19	R1737S	83.5999	1	0	aa1396to1863	6	0	0
2016-11-19	R1737S	101.15	1	0	aa1396to1863	6	0	0
2016-11-19	R1737S	107.171	1	0	aa1396to1863	6	0	0
2016-11-19	R1737S	110.759	1	0	aa1396to1863	6	0	0
2016-10-14	R1737T	987.195	1	0	aa1396to1863	6	0	0
2016-10-14	R1737T	1524.65	1	0	aa1396to1863	6	0	0
2016-10-14	R1737T	770.062	1	0	aa1396to1863	6	0	0
2016-10-14	R1737T	1475.88	1	0	aa1396to1863	6	0	0
2016-12-14	R1737T	272.158	1	0	aa1396to1863	6	0	0
2016-12-14	R1737T	293.353	1	0	aa1396to1863	6	0	0
2016-12-14	R1737T	298.893	1	0	aa1396to1863	6	0	0
2016-12-14	R1737T	280.748	1	0	aa1396to1863	6	0	0
2016-11-19	R1737T	66.5079	1	0	aa1396to1863	6	0	0
2016-11-19	R1737T	93.6512	1	0	aa1396to1863	6	0	0
2016-11-19	R1737T	157.409	1	0	aa1396to1863	6	0	0
2016-11-19	R1737T	138.964	1	0	aa1396to1863	6	0	0
2016-12-14	R1751G	5.08593	1	0	aa1396to1863	6	0	0
2016-12-14	R1751G	3.15211	1	0	aa1396to1863	6	0	0
2016-12-14	R1751G	6.67319	1	0	aa1396to1863	6	0	0
2016-12-14	R1751G	8.8006	1	0	aa1396to1863	6	0	0
2017-06-15	R1751G	11.7866	1	0	aa1396to1863	6	0	0
2017-06-15	R1751G	12.4771	1	0	aa1396to1863	6	0	0
2017-06-15	R1751G	11.1188	1	0	aa1396to1863	6	0	0
2017-06-15	R1751G	8.68641	1	0	aa1396to1863	6	0	0
2016-11-19	R1751L	52.8075	1	0	aa1396to1863	6	0	0
2016-11-19	R1751L	45.4291	1	0	aa1396to1863	6	0	0
2016-11-19	R1751L	26.4674	1	0	aa1396to1863	6	0	0
2016-11-19	R1751L	29.4904	1	0	aa1396to1863	6	0	0
2016-11-23	R1751L	1938.91	1	0	aa1396to1863	6	0	0
2016-11-23	R1751L	2093.51	1	0	aa1396to1863	6	0	0
2016-11-23	R1751L	2123.31	1	0	aa1396to1863	6	0	0
2016-11-23	R1751L	1946.69	1	0	aa1396to1863	6	0	0
2015-08-06	R1753G	0.779824	1	0	aa1396to1863	6	0	0
2015-08-06	R1753G	0.645646	1	0	aa1396to1863	6	0	0
2015-08-06	R1753G	0.874181	1	0	aa1396to1863	6	0	0
2015-08-06	R1753G	0.938849	1	0	aa1396to1863	6	0	0
2015-09-10	R1753G	1.56293	1	0	aa1396to1863	6	0	0
2015-09-10	R1753G	1.30348	1	0	aa1396to1863	6	0	0
2015-09-10	R1753G	1.43272	1	0	aa1396to1863	6	0	0
2015-09-10	R1753G	1.65462	1	0	aa1396to1863	6	0	0
2015-08-13	R1753G	0.464743	1	0	aa1396to1863	6	0	0
2015-08-13	R1753G	0.58709	1	0	aa1396to1863	6	0	0
2015-08-13	R1753G	0.230587	1	0	aa1396to1863	6	0	0
2015-08-13	R1753G	0.264619	1	0	aa1396to1863	6	0	0
2016-01-27	R1753I	11.8775	1	0	aa1396to1863	6	0	0
2016-01-27	R1753I	9.49859	1	0	aa1396to1863	6	0	0
2016-01-27	R1753I	8.75184	1	0	aa1396to1863	6	0	0
2016-01-27	R1753I	11.0955	1	0	aa1396to1863	6	0	0
2016-01-30	R1753I	2.25692	1	0	aa1396to1863	6	0	0
2016-01-30	R1753I	1.94901	1	0	aa1396to1863	6	0	0
2016-01-30	R1753I	1.94048	1	0	aa1396to1863	6	0	0
2016-01-30	R1753I	2.24975	1	0	aa1396to1863	6	0	0
2017-01-19	R1753K	11.2549	1	0	aa1396to1863	6	0	0
2017-01-19	R1753K	9.54605	1	0	aa1396to1863	6	0	0
2017-01-19	R1753K	11.0253	1	0	aa1396to1863	6	0	0
2017-01-19	R1753K	7.94122	1	0	aa1396to1863	6	0	0
2016-12-29	R1753K	5.90057	1	0	aa1396to1863	6	0	0
2016-12-29	R1753K	4.50421	1	0	aa1396to1863	6	0	0
2016-12-29	R1753K	6.58739	1	0	aa1396to1863	6	0	0
2016-12-29	R1753K	5.50311	1	0	aa1396to1863	6	0	0
2015-09-10	R1753S	2.08829	1	0	aa1396to1863	6	0	0
2015-09-10	R1753S	1.77217	1	0	aa1396to1863	6	0	0
2015-09-10	R1753S	2.14173	1	0	aa1396to1863	6	0	0
2015-09-10	R1753S	2.67424	1	0	aa1396to1863	6	0	0
2016-01-27	R1753S	20.2954	1	0	aa1396to1863	6	0	0
2016-01-27	R1753S	2.51924	1	0	aa1396to1863	6	0	0
2016-01-27	R1753S	3.34442	1	0	aa1396to1863	6	0	0
2016-01-27	R1753S	4.59926	1	0	aa1396to1863	6	0	0
2017-06-30	R1758I	129.033	1	0	aa1396to1863	6	0	0
2017-06-30	R1758I	154.091	1	0	aa1396to1863	6	0	0
2017-06-30	R1758I	153.914	1	0	aa1396to1863	6	0	0
2017-06-30	R1758I	164.422	1	0	aa1396to1863	6	0	0
2017-07-07	R1758I	60.8438	1	0	aa1396to1863	6	0	0
2017-07-07	R1758I	61.4158	1	0	aa1396to1863	6	0	0
2017-07-07	R1758I	52.5899	1	0	aa1396to1863	6	0	0
2017-07-07	R1758I	57.6229	1	0	aa1396to1863	6	0	0
2017-09-06	R1758I	72.3146	1	0	aa1396to1863	6	0	0
2017-09-06	R1758I	85.9695	1	0	aa1396to1863	6	0	0
2017-09-06	R1758I	75.699	1	0	aa1396to1863	6	0	0
2017-09-06	R1758I	78.9261	1	0	aa1396to1863	6	0	0
2017-06-30	R1758S	126.412	1	0	aa1396to1863	6	0	0
2017-06-30	R1758S	113.001	1	0	aa1396to1863	6	0	0
2017-06-30	R1758S	130.639	1	0	aa1396to1863	6	0	0
2017-06-30	R1758S	121.63	1	0	aa1396to1863	6	0	0
2017-07-07	R1758S	28.789	1	0	aa1396to1863	6	0	0
2017-07-07	R1758S	29.4953	1	0	aa1396to1863	6	0	0
2017-07-07	R1758S	31.2339	1	0	aa1396to1863	6	0	0
2017-07-07	R1758S	29.1333	1	0	aa1396to1863	6	0	0
2016-12-14	S1755C	521.832	1	0	aa1396to1863	6	0	0
2016-12-14	S1755C	478.134	1	0	aa1396to1863	6	0	0
2016-12-14	S1755C	478.42	1	0	aa1396to1863	6	0	0
2016-12-14	S1755C	417.667	1	0	aa1396to1863	6	0	0
2016-11-19	S1755C	125.224	1	0	aa1396to1863	6	0	0
2016-11-19	S1755C	88.9879	1	0	aa1396to1863	6	0	0
2016-11-19	S1755C	98.8051	1	0	aa1396to1863	6	0	0
2016-11-19	S1755C	87.3484	1	0	aa1396to1863	6	0	0
2016-11-23	S1755C	3118.84	1	0	aa1396to1863	6	0	0
2016-11-23	S1755C	3053.77	1	0	aa1396to1863	6	0	0
2016-11-23	S1755C	2571.2	1	0	aa1396to1863	6	0	0
2016-11-23	S1755C	2590.41	1	0	aa1396to1863	6	0	0
2015-08-06	V1740A	183.564	1	0	aa1396to1863	6	0	0
2015-08-06	V1740A	126.691	1	0	aa1396to1863	6	0	0
2015-08-06	V1740A	110.525	1	0	aa1396to1863	6	0	0
2015-08-13	V1740A	168.872	1	0	aa1396to1863	6	0	0
2015-08-13	V1740A	149.99	1	0	aa1396to1863	6	0	0
2015-08-13	V1740A	185.992	1	0	aa1396to1863	6	0	0
2015-08-13	V1740A	148.848	1	0	aa1396to1863	6	0	0
2015-04-22	V1740A	197.375	1	0	aa1396to1863	6	0	0
2015-04-22	V1740A	137.127	1	0	aa1396to1863	6	0	0
2015-04-22	V1740A	76.9345	1	0	aa1396to1863	6	0	0
2015-04-22	V1740A	88.4011	1	0	aa1396to1863	6	0	0
2015-04-29	V1740A	1136.51	1	0	aa1396to1863	6	0	0
2015-04-29	V1740A	817.991	1	0	aa1396to1863	6	0	0
2015-04-29	V1740A	243.131	1	0	aa1396to1863	6	0	0
2015-04-29	V1740A	103.559	1	0	aa1396to1863	6	0	0
2015-08-06	V1740E	42.3216	1	0	aa1396to1863	6	0	0
2015-08-06	V1740E	46.1797	1	0	aa1396to1863	6	0	0
2015-08-06	V1740E	30.0416	1	0	aa1396to1863	6	0	0
2015-08-06	V1740E	24.3951	1	0	aa1396to1863	6	0	0
2015-05-07	V1740E	41.1172	1	0	aa1396to1863	6	0	0
2015-05-07	V1740E	41.3489	1	0	aa1396to1863	6	0	0
2015-05-07	V1740E	32.5998	1	0	aa1396to1863	6	0	0
2015-08-13	V1740E	57.5341	1	0	aa1396to1863	6	0	0
2015-08-13	V1740E	50.5548	1	0	aa1396to1863	6	0	0
2015-08-13	V1740E	50.8721	1	0	aa1396to1863	6	0	0
2015-08-13	V1740E	40.2033	1	0	aa1396to1863	6	0	0
2015-05-27	V1740E	29.4403	1	0	aa1396to1863	6	0	0
2015-05-27	V1740E	24.9333	1	0	aa1396to1863	6	0	0
2015-05-27	V1740E	126.259	1	0	aa1396to1863	6	0	0
2015-05-27	V1740E	129.909	1	0	aa1396to1863	6	0	0
2015-08-06	V1740G	28.6313	1	0	aa1396to1863	6	0	0
2015-08-06	V1740G	47.4335	1	0	aa1396to1863	6	0	0
2015-08-06	V1740G	96.6947	1	0	aa1396to1863	6	0	0
2015-05-07	V1740G	40.2476	1	0	aa1396to1863	6	0	0
2015-05-07	V1740G	33.8272	1	0	aa1396to1863	6	0	0
2015-05-07	V1740G	34.1592	1	0	aa1396to1863	6	0	0
2015-08-13	V1740G	78.5181	1	0	aa1396to1863	6	0	0
2015-08-13	V1740G	103.654	1	0	aa1396to1863	6	0	0
2015-08-13	V1740G	91.3117	1	0	aa1396to1863	6	0	0
2015-08-13	V1740G	93.9239	1	0	aa1396to1863	6	0	0
2015-05-27	V1740G	146.729	1	0	aa1396to1863	6	0	0
2015-05-27	V1740G	133.288	1	0	aa1396to1863	6	0	0
2015-05-27	V1740G	122.015	1	0	aa1396to1863	6	0	0
2015-05-27	V1740G	134.653	1	0	aa1396to1863	6	0	0
2016-12-14	V1740L	255.302	1	0	aa1396to1863	6	0	0
2016-12-14	V1740L	263.041	1	0	aa1396to1863	6	0	0
2016-12-14	V1740L	283.777	1	0	aa1396to1863	6	0	0
2016-12-14	V1740L	238.873	1	0	aa1396to1863	6	0	0
2016-11-19	V1740L	111.575	1	0	aa1396to1863	6	0	0
2016-11-19	V1740L	74.5579	1	0	aa1396to1863	6	0	0
2016-11-19	V1740L	214.951	1	0	aa1396to1863	6	0	0
2016-11-19	V1740L	189.332	1	0	aa1396to1863	6	0	0
2016-11-23	V1740L	2871.68	1	0	aa1396to1863	6	0	0
2016-11-23	V1740L	2422.64	1	0	aa1396to1863	6	0	0
2016-11-23	V1740L	2518.46	1	0	aa1396to1863	6	0	0
2016-11-23	V1740L	2321.57	1	0	aa1396to1863	6	0	0
2016-12-14	V1740M	273.681	1	0	aa1396to1863	6	0	0
2016-12-14	V1740M	326.892	1	0	aa1396to1863	6	0	0
2016-12-14	V1740M	291.524	1	0	aa1396to1863	6	0	0
2016-12-14	V1740M	278.398	1	0	aa1396to1863	6	0	0
2016-11-19	V1740M	86.3481	1	0	aa1396to1863	6	0	0
2016-11-19	V1740M	148.388	1	0	aa1396to1863	6	0	0
2016-11-19	V1740M	137.777	1	0	aa1396to1863	6	0	0
2016-11-19	V1740M	146.743	1	0	aa1396to1863	6	0	0
2016-11-23	V1740M	3530.35	1	0	aa1396to1863	6	0	0
2016-11-23	V1740M	3641.91	1	0	aa1396to1863	6	0	0
2016-11-23	V1740M	3189.11	1	0	aa1396to1863	6	0	0
2016-11-23	V1740M	3541.45	1	0	aa1396to1863	6	0	0
2016-11-19	V1741A	1.2408	1	0	aa1396to1863	6	0	0
2016-11-19	V1741A	0.920395	1	0	aa1396to1863	6	0	0
2016-11-19	V1741A	1.0581	1	0	aa1396to1863	6	0	0
2016-11-19	V1741A	0.821759	1	0	aa1396to1863	6	0	0
2016-11-23	V1741A	14.8328	1	0	aa1396to1863	6	0	0
2016-11-23	V1741A	15.5213	1	0	aa1396to1863	6	0	0
2016-11-23	V1741A	12.5402	1	0	aa1396to1863	6	0	0
2016-11-23	V1741A	11.0817	1	0	aa1396to1863	6	0	0
2016-11-19	V1741D	45.6373	1	0	aa1396to1863	6	0	0
2016-11-19	V1741D	48.6715	1	0	aa1396to1863	6	0	0
2016-11-19	V1741D	52.2378	1	0	aa1396to1863	6	0	0
2016-11-19	V1741D	41.9672	1	0	aa1396to1863	6	0	0
2016-11-23	V1741D	2398.31	1	0	aa1396to1863	6	0	0
2016-11-23	V1741D	2538.74	1	0	aa1396to1863	6	0	0
2016-11-23	V1741D	1894.93	1	0	aa1396to1863	6	0	0
2016-11-23	V1741D	2463.83	1	0	aa1396to1863	6	0	0
2015-08-06	WT	84.709	1	0	aa1396to1863	6	0	0
2015-08-06	WT	103.159	1	0	aa1396to1863	6	0	0
2015-08-06	WT	113.374	1	0	aa1396to1863	6	0	0
2015-08-06	WT	95.755	1	0	aa1396to1863	6	0	0
2015-05-07	WT	49.8365	1	0	aa1396to1863	6	0	0
2015-05-07	WT	38.0755	1	0	aa1396to1863	6	0	0
2015-05-07	WT	53.631	1	0	aa1396to1863	6	0	0
2015-09-10	WT	274.829	1	0	aa1396to1863	6	0	0
2015-09-10	WT	122.137	1	0	aa1396to1863	6	0	0
2015-09-10	WT	222.539	1	0	aa1396to1863	6	0	0
2015-09-10	WT	81.0858	1	0	aa1396to1863	6	0	0
2015-08-13	WT	124.279	1	0	aa1396to1863	6	0	0
2015-08-13	WT	154.155	1	0	aa1396to1863	6	0	0
2015-08-13	WT	182.513	1	0	aa1396to1863	6	0	0
2015-08-13	WT	116.018	1	0	aa1396to1863	6	0	0
2015-04-22	WT	159.199	1	0	aa1396to1863	6	0	0
2015-04-22	WT	185.065	1	0	aa1396to1863	6	0	0
2015-04-22	WT	137.168	1	0	aa1396to1863	6	0	0
2015-04-22	WT	157.635	1	0	aa1396to1863	6	0	0
2016-01-27	WT	582.664	1	0	aa1396to1863	6	0	0
2016-01-27	WT	567.449	1	0	aa1396to1863	6	0	0
2016-01-27	WT	403.511	1	0	aa1396to1863	6	0	0
2016-01-27	WT	259.329	1	0	aa1396to1863	6	0	0
2015-05-27	WT	142.528	1	0	aa1396to1863	6	0	0
2015-05-27	WT	165.923	1	0	aa1396to1863	6	0	0
2015-05-27	WT	150.189	1	0	aa1396to1863	6	0	0
2015-04-29	WT	1092.07	1	0	aa1396to1863	6	0	0
2015-04-29	WT	1131.39	1	0	aa1396to1863	6	0	0
2016-01-30	WT	110.835	1	0	aa1396to1863	6	0	0
2016-01-30	WT	125.32	1	0	aa1396to1863	6	0	0
2016-01-30	WT	210.714	1	0	aa1396to1863	6	0	0
2016-01-30	WT	213.537	1	0	aa1396to1863	6	0	0
2016-10-14	WT	32.9393	1	0	aa1396to1863	6	0	0
2016-10-14	WT	293.479	1	0	aa1396to1863	6	0	0
2016-10-14	WT	1207.45	1	0	aa1396to1863	6	0	0
2016-10-14	WT	1057.52	1	0	aa1396to1863	6	0	0
2016-12-14	WT	308.729	1	0	aa1396to1863	6	0	0
2016-12-14	WT	388.753	1	0	aa1396to1863	6	0	0
2016-12-14	WT	363.888	1	0	aa1396to1863	6	0	0
2016-12-14	WT	386.384	1	0	aa1396to1863	6	0	0
2016-11-19	WT	79.2196	1	0	aa1396to1863	6	0	0
2016-11-19	WT	68.8267	1	0	aa1396to1863	6	0	0
2016-11-19	WT	90.8588	1	0	aa1396to1863	6	0	0
2016-11-19	WT	75.0264	1	0	aa1396to1863	6	0	0
2016-11-23	WT	3128.49	1	0	aa1396to1863	6	0	0
2016-11-23	WT	3627.82	1	0	aa1396to1863	6	0	0
2016-11-23	WT	3690.86	1	0	aa1396to1863	6	0	0
2016-11-23	WT	3510.93	1	0	aa1396to1863	6	0	0
2017-01-19	WT	225.758	1	0	aa1396to1863	6	0	0
2017-01-19	WT	248.812	1	0	aa1396to1863	6	0	0
2017-01-19	WT	153.659	1	0	aa1396to1863	6	0	0
2016-12-29	WT	97.6972	1	0	aa1396to1863	6	0	0
2016-12-29	WT	83.7486	1	0	aa1396to1863	6	0	0
2016-12-29	WT	105.31	1	0	aa1396to1863	6	0	0
2016-12-29	WT	103.561	1	0	aa1396to1863	6	0	0
2017-05-25	WT	216.754	1	0	aa1396to1863	6	0	0
2017-05-25	WT	285.556	1	0	aa1396to1863	6	0	0
2017-05-25	WT	289.432	1	0	aa1396to1863	6	0	0
2017-05-25	WT	231.608	1	0	aa1396to1863	6	0	0
2017-06-01	WT	152.933	1	0	aa1396to1863	6	0	0
2017-06-01	WT	249.541	1	0	aa1396to1863	6	0	0
2017-06-01	WT	255.261	1	0	aa1396to1863	6	0	0
2017-06-01	WT	197.602	1	0	aa1396to1863	6	0	0
2017-06-12	WT	150.412	1	0	aa1396to1863	6	0	0
2017-06-12	WT	226.242	1	0	aa1396to1863	6	0	0
2017-06-12	WT	158.88	1	0	aa1396to1863	6	0	0
2017-06-12	WT	192.646	1	0	aa1396to1863	6	0	0
2017-06-15	WT	178.929	1	0	aa1396to1863	6	0	0
2017-06-15	WT	298.805	1	0	aa1396to1863	6	0	0
2017-06-15	WT	285.472	1	0	aa1396to1863	6	0	0
2017-06-15	WT	188.147	1	0	aa1396to1863	6	0	0
2017-06-30	WT	210.03	1	0	aa1396to1863	6	0	0
2017-06-30	WT	151.02	1	0	aa1396to1863	6	0	0
2017-06-30	WT	169.459	1	0	aa1396to1863	6	0	0
2017-06-30	WT	158.088	1	0	aa1396to1863	6	0	0
2017-07-07	WT	34.3467	1	0	aa1396to1863	6	0	0
2017-07-07	WT	50.2837	1	0	aa1396to1863	6	0	0
2017-07-07	WT	48.1033	1	0	aa1396to1863	6	0	0
2017-07-07	WT	37.8815	1	0	aa1396to1863	6	0	0
2017-09-06	WT	87.0649	1	0	aa1396to1863	6	0	0
2017-09-06	WT	81.728	1	0	aa1396to1863	6	0	0
2017-09-06	WT	65.7092	1	0	aa1396to1863	6	0	0
2017-09-15	WT	131.594	1	0	aa1396to1863	6	0	0
2017-09-15	WT	127.821	1	0	aa1396to1863	6	0	0
2017-09-15	WT	93.8274	1	0	aa1396to1863	6	0	0
2017-09-20	WT	79.6463	1	0	aa1396to1863	6	0	0
2017-09-20	WT	72.1459	1	0	aa1396to1863	6	0	0
2017-09-20	WT	77.9377	1	0	aa1396to1863	6	0	0
2017-09-20	WT	75.6545	1	0	aa1396to1863	6	0	0
2017-11-24	WT	249.239	1	0	aa1396to1863	6	0	0
2017-11-24	WT	331.422	1	0	aa1396to1863	6	0	0
2017-11-24	WT	316.454	1	0	aa1396to1863	6	0	0
2017-11-24	WT	265.289	1	0	aa1396to1863	6	0	0
2017-01-19	WT	104.913	1	0	aa1396to1863	6	0	0
2015-08-06	Y1853X	0.577168	1	0	aa1396to1863	6	0	5
2015-08-06	Y1853X	0.421637	1	0	aa1396to1863	6	0	5
2015-08-06	Y1853X	0.374272	1	0	aa1396to1863	6	0	5
2015-08-06	Y1853X	0.361017	1	0	aa1396to1863	6	0	5
2015-05-07	Y1853X	2.57865	1	0	aa1396to1863	6	0	5
2015-05-07	Y1853X	1.50146	1	0	aa1396to1863	6	0	5
2015-05-07	Y1853X	1.43143	1	0	aa1396to1863	6	0	5
2015-05-07	Y1853X	1.67052	1	0	aa1396to1863	6	0	5
2015-08-13	Y1853X	0.519557	1	0	aa1396to1863	6	0	5
2015-08-13	Y1853X	0.38532	1	0	aa1396to1863	6	0	5
2015-08-13	Y1853X	0.268672	1	0	aa1396to1863	6	0	5
2015-08-13	Y1853X	0.36368	1	0	aa1396to1863	6	0	5
2015-04-22	Y1853X	1.26857	1	0	aa1396to1863	6	0	5
2015-04-22	Y1853X	0.664341	1	0	aa1396to1863	6	0	5
2015-04-22	Y1853X	0.595092	1	0	aa1396to1863	6	0	5
2015-04-22	Y1853X	0.601538	1	0	aa1396to1863	6	0	5
2015-05-27	Y1853X	1.21602	1	0	aa1396to1863	6	0	5
2015-05-27	Y1853X	0.995427	1	0	aa1396to1863	6	0	5
2015-05-27	Y1853X	1.04864	1	0	aa1396to1863	6	0	5
2015-05-27	Y1853X	1.16904	1	0	aa1396to1863	6	0	5
2015-04-29	Y1853X	36.5644	1	0	aa1396to1863	6	0	5
2015-04-29	Y1853X	43.8182	1	0	aa1396to1863	6	0	5
2016-10-14	Y1853X	12.8139	1	0	aa1396to1863	6	0	5
2016-10-14	Y1853X	13.7269	1	0	aa1396to1863	6	0	5
2016-10-14	Y1853X	19.408	1	0	aa1396to1863	6	0	5
2016-10-14	Y1853X	14.4989	1	0	aa1396to1863	6	0	5
2017-01-19	Y1853X	1.48702	1	0	aa1396to1863	6	0	5
2017-01-19	Y1853X	1.10231	1	0	aa1396to1863	6	0	5
2017-01-19	Y1853X	1.25038	1	0	aa1396to1863	6	0	5
2017-01-19	Y1853X	1.17502	1	0	aa1396to1863	6	0	5
2016-12-29	Y1853X	0.461786	1	0	aa1396to1863	6	0	5
2016-12-29	Y1853X	0.674175	1	0	aa1396to1863	6	0	5
2016-12-29	Y1853X	0.785275	1	0	aa1396to1863	6	0	5
2014-06-04	M1775R	2.23641	1	0	aa1396to1863	5	0	5
2014-06-04	M1775R	2.20058	1	0	aa1396to1863	5	0	5
2014-06-04	M1775R	2.15566	1	0	aa1396to1863	5	0	5
2014-06-05	M1775R	2.23139	1	0	aa1396to1863	5	0	5
2014-06-05	M1775R	2.17771	1	0	aa1396to1863	5	0	5
2014-06-05	M1775R	2.18144	1	0	aa1396to1863	5	0	5
2014-06-06	M1775R	2.15	1	0	aa1396to1863	5	0	5
2014-06-06	M1775R	2.05	1	0	aa1396to1863	5	0	5
2014-06-06	M1775R	2.12	1	0	aa1396to1863	5	0	5
2014-06-04	C1787S/G1788D	2.33718	1	0	aa1396to1863	5	0	5
2014-06-04	C1787S/G1788D	2.30919	1	0	aa1396to1863	5	0	5
2014-06-04	C1787S/G1788D	2.28532	1	0	aa1396to1863	5	0	5
2014-06-05	C1787S/G1788D	2.22004	1	0	aa1396to1863	5	0	5
2014-06-05	C1787S/G1788D	2.39852	1	0	aa1396to1863	5	0	5
2014-06-05	C1787S/G1788D	2.38262	1	0	aa1396to1863	5	0	5
2014-06-06	C1787S/G1788D	2.19	1	0	aa1396to1863	5	0	5
2014-06-06	C1787S/G1788D	2.23	1	0	aa1396to1863	5	0	5
2014-06-06	C1787S/G1788D	2.28	1	0	aa1396to1863	5	0	5
2014-06-04	G1788D	76.298	1	0	aa1396to1863	5	0	0
2014-06-04	G1788D	74.3866	1	0	aa1396to1863	5	0	0
2014-06-04	G1788D	72.5498	1	0	aa1396to1863	5	0	0
2014-06-05	G1788D	79.9821	1	0	aa1396to1863	5	0	0
2014-06-05	G1788D	78.5992	1	0	aa1396to1863	5	0	0
2014-06-05	G1788D	82.0989	1	0	aa1396to1863	5	0	0
2014-06-06	G1788D	79.68	1	0	aa1396to1863	5	0	0
2014-06-06	G1788D	85.44	1	0	aa1396to1863	5	0	0
2014-06-06	G1788D	82.34	1	0	aa1396to1863	5	0	0
2014-06-04	WT	300.693	1	0	aa1396to1863	5	0	0
2014-06-04	WT	293.887	1	0	aa1396to1863	5	0	0
2014-06-04	WT	297.42	1	0	aa1396to1863	5	0	0
2014-06-05	WT	295.211	1	0	aa1396to1863	5	0	0
2014-06-05	WT	289.875	1	0	aa1396to1863	5	0	0
2014-06-05	WT	303.498	1	0	aa1396to1863	5	0	0
2014-06-06	WT	292.44	1	0	aa1396to1863	5	0	0
2014-06-06	WT	287.88	1	0	aa1396to1863	5	0	0
2014-06-06	WT	302.3	1	0	aa1396to1863	5	0	0
2013-11-25	E1559K	122.584	1	0	aa1396to1863	4	0	5
2013-11-25	E1559K	119.687	1	0	aa1396to1863	4	0	5
2013-11-25	E1559K	120.379	1	0	aa1396to1863	4	0	5
2013-12-04	E1559K	97.9622	1	0	aa1396to1863	4	0	5
2013-12-04	E1559K	100.902	1	0	aa1396to1863	4	0	5
2013-12-04	E1559K	98.4939	1	0	aa1396to1863	4	0	5
2013-12-05	E1559K	107.165	1	0	aa1396to1863	4	0	5
2013-12-05	E1559K	113.397	1	0	aa1396to1863	4	0	5
2013-12-05	E1559K	112.001	1	0	aa1396to1863	4	0	5
2014-02-13	G1706E	1.1472	1	0	aa1396to1863	4	0	5
2014-02-13	G1706E	1.1433	1	0	aa1396to1863	4	0	5
2014-02-13	G1706E	1.21027	1	0	aa1396to1863	4	0	5
2014-02-19	G1706E	0.938105	1	0	aa1396to1863	4	0	5
2014-02-19	G1706E	0.956691	1	0	aa1396to1863	4	0	5
2014-02-19	G1706E	0.941427	1	0	aa1396to1863	4	0	5
2014-02-21	G1706E	1.15022	1	0	aa1396to1863	4	0	5
2014-02-21	G1706E	1.14357	1	0	aa1396to1863	4	0	5
2014-02-21	G1706E	1.10932	1	0	aa1396to1863	4	0	5
2013-11-25	M1775R	0.728376	1	0	aa1396to1863	4	0	5
2013-11-25	M1775R	0.703959	1	0	aa1396to1863	4	0	5
2013-11-25	M1775R	0.666358	1	0	aa1396to1863	4	0	5
2013-12-04	M1775R	0.574656	1	0	aa1396to1863	4	0	5
2013-12-04	M1775R	0.573409	1	0	aa1396to1863	4	0	5
2013-12-04	M1775R	0.564061	1	0	aa1396to1863	4	0	5
2013-12-05	M1775R	0.593195	1	0	aa1396to1863	4	0	5
2013-12-05	M1775R	0.607578	1	0	aa1396to1863	4	0	5
2013-12-05	M1775R	0.642295	1	0	aa1396to1863	4	0	5
2013-12-10	M1775R	0.7542	1	0	aa1396to1863	4	0	5
2013-12-10	M1775R	0.7739	1	0	aa1396to1863	4	0	5
2013-12-10	M1775R	0.7245	1	0	aa1396to1863	4	0	5
2013-12-13	M1775R	0.956	1	0	aa1396to1863	4	0	5
2013-12-13	M1775R	0.9562	1	0	aa1396to1863	4	0	5
2013-12-13	M1775R	0.9612	1	0	aa1396to1863	4	0	5
2013-12-14	M1775R	0.88	1	0	aa1396to1863	4	0	5
2013-12-14	M1775R	0.9073	1	0	aa1396to1863	4	0	5
2013-12-14	M1775R	0.9729	1	0	aa1396to1863	4	0	5
2014-02-13	M1775R	1.0834	1	0	aa1396to1863	4	0	5
2014-02-13	M1775R	1.043	1	0	aa1396to1863	4	0	5
2014-02-13	M1775R	1.0885	1	0	aa1396to1863	4	0	5
2014-02-19	M1775R	0.9385	1	0	aa1396to1863	4	0	5
2014-02-19	M1775R	0.8679	1	0	aa1396to1863	4	0	5
2014-02-19	M1775R	0.8876	1	0	aa1396to1863	4	0	5
2014-02-21	M1775R	1.05711	1	0	aa1396to1863	4	0	5
2014-02-21	M1775R	1.0693	1	0	aa1396to1863	4	0	5
2014-02-21	M1775R	1.02864	1	0	aa1396to1863	4	0	5
2013-12-19	M1775R	0.881484	1	0	aa1396to1863	4	0	5
2013-12-19	M1775R	0.837221	1	0	aa1396to1863	4	0	5
2013-12-19	M1775R	0.8421	1	0	aa1396to1863	4	0	5
2013-12-20	M1775R	0.627079	1	0	aa1396to1863	4	0	5
2013-12-20	M1775R	0.681459	1	0	aa1396to1863	4	0	5
2013-12-20	M1775R	0.687022	1	0	aa1396to1863	4	0	5
2014-02-14	M1775R	2.16385	1	0	aa1396to1863	4	0	5
2014-02-14	M1775R	2.1965	1	0	aa1396to1863	4	0	5
2014-02-14	M1775R	2.33305	1	0	aa1396to1863	4	0	5
2014-01-25	M1775R	1.04797	1	0	aa1396to1863	4	0	5
2014-01-25	M1775R	1.23531	1	0	aa1396to1863	4	0	5
2014-01-25	M1775R	1.36627	1	0	aa1396to1863	4	0	5
2014-01-28	M1775R	0.907439	1	0	aa1396to1863	4	0	5
2014-01-28	M1775R	1.00379	1	0	aa1396to1863	4	0	5
2014-01-28	M1775R	0.860965	1	0	aa1396to1863	4	0	5
2014-02-03	M1775R	1.04797	1	0	aa1396to1863	4	0	5
2014-02-03	M1775R	1.23531	1	0	aa1396to1863	4	0	5
2014-02-03	M1775R	1.36627	1	0	aa1396to1863	4	0	5
2011-08-26	M1775R	2.53097	1	0	aa1315to1863	4	0	5
2011-08-26	M1775R	2.86192	1	0	aa1315to1863	4	0	5
2011-08-26	M1775R	3.32178	1	0	aa1315to1863	4	0	5
2011-08-26	M1775R	3.86601	1	0	aa1315to1863	4	0	5
2011-11-21	M1775R	3.66229	1	0	aa1315to1863	4	0	5
2011-11-21	M1775R	3.79575	1	0	aa1315to1863	4	0	5
2011-11-21	M1775R	4.10338	1	0	aa1315to1863	4	0	5
2011-11-21	M1775R	4.41003	1	0	aa1315to1863	4	0	5
2014-02-19	M1775R	1.14489	1	0	aa1315to1863	4	0	5
2014-02-19	M1775R	0.981842	1	0	aa1315to1863	4	0	5
2014-02-19	M1775R	1.06338	1	0	aa1315to1863	4	0	5
2014-02-19	M1775R	1.11026	1	0	aa1315to1863	4	0	5
2014-03-16	M1775R	1.7075	1	0	aa1315to1863	4	0	5
2014-03-16	M1775R	1.82174	1	0	aa1315to1863	4	0	5
2014-03-16	M1775R	3.38046	1	0	aa1315to1863	4	0	5
2014-03-16	M1775R	2.72946	1	0	aa1315to1863	4	0	5
2014-03-17	M1775R	3.15317	1	0	aa1315to1863	4	0	5
2014-03-17	M1775R	3.79611	1	0	aa1315to1863	4	0	5
2014-03-17	M1775R	3.3568	1	0	aa1315to1863	4	0	5
2014-03-17	M1775R	3.32464	1	0	aa1315to1863	4	0	5
2014-02-13	G1748D	1.1094	1	0	aa1396to1863	4	0	4
2014-02-13	G1748D	1.1179	1	0	aa1396to1863	4	0	4
2014-02-13	G1748D	1.1476	1	0	aa1396to1863	4	0	4
2014-02-19	G1748D	0.954425	1	0	aa1396to1863	4	0	4
2014-02-19	G1748D	0.939854	1	0	aa1396to1863	4	0	4
2014-02-19	G1748D	0.889595	1	0	aa1396to1863	4	0	4
2014-02-21	G1748D	1.10408	1	0	aa1396to1863	4	0	4
2014-02-21	G1748D	1.09248	1	0	aa1396to1863	4	0	4
2014-02-21	G1748D	1.06937	1	0	aa1396to1863	4	0	4
2013-12-10	D1578G	139.924	1	0	aa1396to1863	4	0	2
2013-12-10	D1578G	140.293	1	0	aa1396to1863	4	0	2
2013-12-10	D1578G	144.793	1	0	aa1396to1863	4	0	2
2013-12-13	D1578G	157.523	1	0	aa1396to1863	4	0	2
2013-12-13	D1578G	156.216	1	0	aa1396to1863	4	0	2
2013-12-13	D1578G	156.552	1	0	aa1396to1863	4	0	2
2013-12-14	D1578G	171.8	1	0	aa1396to1863	4	0	2
2013-12-14	D1578G	176.31	1	0	aa1396to1863	4	0	2
2013-12-14	D1578G	180.656	1	0	aa1396to1863	4	0	2
2013-11-25	L1553M	167.784	1	0	aa1396to1863	4	0	2
2013-11-25	L1553M	167.222	1	0	aa1396to1863	4	0	2
2013-11-25	L1553M	161.892	1	0	aa1396to1863	4	0	2
2013-12-04	L1553M	132.6	1	0	aa1396to1863	4	0	2
2013-12-04	L1553M	132.037	1	0	aa1396to1863	4	0	2
2013-12-04	L1553M	134.12	1	0	aa1396to1863	4	0	2
2013-12-05	L1553M	144.794	1	0	aa1396to1863	4	0	2
2013-12-05	L1553M	148.042	1	0	aa1396to1863	4	0	2
2013-12-05	L1553M	147.726	1	0	aa1396to1863	4	0	2
2014-01-25	P1776H	277.281	1	0	aa1396to1863	4	0	0
2014-01-25	P1776H	278.357	1	0	aa1396to1863	4	0	0
2014-01-25	P1776H	297.418	1	0	aa1396to1863	4	0	0
2014-01-28	P1776H	146.682	1	0	aa1396to1863	4	0	0
2014-01-28	P1776H	141.433	1	0	aa1396to1863	4	0	0
2014-01-28	P1776H	141.206	1	0	aa1396to1863	4	0	0
2014-02-03	P1776H	277.281	1	0	aa1396to1863	4	0	0
2014-02-03	P1776H	278.357	1	0	aa1396to1863	4	0	0
2014-02-03	P1776H	297.418	1	0	aa1396to1863	4	0	0
2013-12-10	R1589H	161.818	1	0	aa1396to1863	4	0	2
2013-12-10	R1589H	169.485	1	0	aa1396to1863	4	0	2
2013-12-10	R1589H	164.166	1	0	aa1396to1863	4	0	2
2013-12-13	R1589H	180.364	1	0	aa1396to1863	4	0	2
2013-12-13	R1589H	178.344	1	0	aa1396to1863	4	0	2
2013-12-13	R1589H	180.762	1	0	aa1396to1863	4	0	2
2013-12-14	R1589H	195.91	1	0	aa1396to1863	4	0	2
2013-12-14	R1589H	206.447	1	0	aa1396to1863	4	0	2
2013-12-14	R1589H	199.219	1	0	aa1396to1863	4	0	2
2014-02-13	R1835Q	204.643	1	0	aa1396to1863	4	0	2
2014-02-13	R1835Q	210	1	0	aa1396to1863	4	0	2
2014-02-13	R1835Q	212.255	1	0	aa1396to1863	4	0	2
2014-02-19	R1835Q	181.108	1	0	aa1396to1863	4	0	2
2014-02-19	R1835Q	180.519	1	0	aa1396to1863	4	0	2
2014-02-19	R1835Q	172.566	1	0	aa1396to1863	4	0	2
2014-02-21	R1835Q	215.2	1	0	aa1396to1863	4	0	2
2014-02-21	R1835Q	216.566	1	0	aa1396to1863	4	0	2
2014-02-21	R1835Q	216.059	1	0	aa1396to1863	4	0	2
2013-11-25	D1546Y	372.557	1	0	aa1396to1863	4	0	1
2013-11-25	D1546Y	386.835	1	0	aa1396to1863	4	0	1
2013-11-25	D1546Y	380.95	1	0	aa1396to1863	4	0	1
2013-12-04	D1546Y	303.783	1	0	aa1396to1863	4	0	1
2013-12-04	D1546Y	298.2	1	0	aa1396to1863	4	0	1
2013-12-04	D1546Y	292.575	1	0	aa1396to1863	4	0	1
2013-12-05	D1546Y	323.413	1	0	aa1396to1863	4	0	1
2013-12-05	D1546Y	337.019	1	0	aa1396to1863	4	0	1
2013-12-05	D1546Y	329.225	1	0	aa1396to1863	4	0	1
2014-02-13	G1706A	4.4525	0	0	aa1396to1863	4	0	1
2014-02-13	G1706A	4.4268	0	0	aa1396to1863	4	0	1
2014-02-13	G1706A	4.4639	0	0	aa1396to1863	4	0	1
2014-02-19	G1706A	3.49962	0	0	aa1396to1863	4	0	1
2014-02-19	G1706A	3.54357	0	0	aa1396to1863	4	0	1
2014-02-19	G1706A	3.43161	0	0	aa1396to1863	4	0	1
2014-02-21	G1706A	4.04548	0	0	aa1396to1863	4	0	1
2014-02-21	G1706A	4.1129	0	0	aa1396to1863	4	0	1
2014-02-21	G1706A	4.19407	0	0	aa1396to1863	4	0	1
2014-01-25	I1858L	215.157	1	0	aa1396to1863	4	0	1
2014-01-25	I1858L	214.162	1	0	aa1396to1863	4	0	1
2014-01-25	I1858L	209.337	1	0	aa1396to1863	4	0	1
2014-01-28	I1858L	132.137	1	0	aa1396to1863	4	0	1
2014-01-28	I1858L	131.311	1	0	aa1396to1863	4	0	1
2014-01-28	I1858L	156.571	1	0	aa1396to1863	4	0	1
2014-02-03	I1858L	215.157	1	0	aa1396to1863	4	0	1
2014-02-03	I1858L	214.162	1	0	aa1396to1863	4	0	1
2014-02-03	I1858L	209.337	1	0	aa1396to1863	4	0	1
2013-12-19	K1606E	166.403	1	0	aa1396to1863	4	0	1
2013-12-19	K1606E	176.161	1	0	aa1396to1863	4	0	1
2013-12-19	K1606E	173.595	1	0	aa1396to1863	4	0	1
2013-12-20	K1606E	212.82	1	0	aa1396to1863	4	0	1
2013-12-20	K1606E	238.64	1	0	aa1396to1863	4	0	1
2013-12-20	K1606E	222.499	1	0	aa1396to1863	4	0	1
2014-02-14	K1606E	316.33	1	0	aa1396to1863	4	0	1
2014-02-14	K1606E	316.555	1	0	aa1396to1863	4	0	1
2014-02-14	K1606E	318.425	1	0	aa1396to1863	4	0	1
2014-02-13	P1637L	192.22	1	0	aa1396to1863	4	0	1
2014-02-13	P1637L	206.688	1	0	aa1396to1863	4	0	1
2014-02-13	P1637L	202.254	1	0	aa1396to1863	4	0	1
2014-02-19	P1637L	183.158	1	0	aa1396to1863	4	0	1
2014-02-19	P1637L	185.506	1	0	aa1396to1863	4	0	1
2014-02-19	P1637L	175.152	1	0	aa1396to1863	4	0	1
2014-02-21	P1637L	211.176	1	0	aa1396to1863	4	0	1
2014-02-21	P1637L	216.766	1	0	aa1396to1863	4	0	1
2014-02-21	P1637L	215.284	1	0	aa1396to1863	4	0	1
2011-08-26	S1613G	66.0144	1	0	aa1315to1863	4	0	1
2011-08-26	S1613G	79.6091	1	0	aa1315to1863	4	0	1
2011-08-26	S1613G	71.8549	1	0	aa1315to1863	4	0	1
2011-11-21	S1613G	28.5981	1	0	aa1315to1863	4	0	1
2011-11-21	S1613G	30.0052	1	0	aa1315to1863	4	0	1
2011-11-21	S1613G	34.056	1	0	aa1315to1863	4	0	1
2011-11-21	S1613G	36.8913	1	0	aa1315to1863	4	0	1
2012-01-19	S1613G	38.5863	1	0	aa1315to1863	4	0	1
2012-01-19	S1613G	46.2629	1	0	aa1315to1863	4	0	1
2012-01-19	S1613G	48.8375	1	0	aa1315to1863	4	0	1
2012-01-19	S1613G	45.6758	1	0	aa1315to1863	4	0	1
2014-02-19	S1613G	16.2523	1	0	aa1315to1863	4	0	1
2014-02-19	S1613G	20.5276	1	0	aa1315to1863	4	0	1
2014-02-19	S1613G	22.3419	1	0	aa1315to1863	4	0	1
2014-02-19	S1613G	23.5799	1	0	aa1315to1863	4	0	1
2014-03-16	S1613G	94.716	1	0	aa1315to1863	4	0	1
2014-03-16	S1613G	69.3129	1	0	aa1315to1863	4	0	1
2014-03-16	S1613G	80.9459	1	0	aa1315to1863	4	0	1
2014-03-17	S1613G	71.3132	1	0	aa1315to1863	4	0	1
2014-03-17	S1613G	98.173	1	0	aa1315to1863	4	0	1
2014-03-17	S1613G	81.842	1	0	aa1315to1863	4	0	1
2014-03-17	S1613G	65.7571	1	0	aa1315to1863	4	0	1
2013-12-10	A1584S	143.869	1	0	aa1396to1863	4	0	2
2013-12-10	A1584S	140.451	1	0	aa1396to1863	4	0	2
2013-12-10	A1584S	142.106	1	0	aa1396to1863	4	0	2
2013-12-13	A1584S	157.3	1	0	aa1396to1863	4	0	2
2013-12-13	A1584S	158.635	1	0	aa1396to1863	4	0	2
2013-12-13	A1584S	156.733	1	0	aa1396to1863	4	0	2
2013-12-14	A1584S	186.117	1	0	aa1396to1863	4	0	2
2013-12-14	A1584S	183.661	1	0	aa1396to1863	4	0	2
2013-12-14	A1584S	185.249	1	0	aa1396to1863	4	0	2
2013-12-19	A1608V	159.143	1	0	aa1396to1863	4	0	0
2013-12-19	A1608V	158.365	1	0	aa1396to1863	4	0	0
2013-12-19	A1608V	162.364	1	0	aa1396to1863	4	0	0
2013-12-20	A1608V	113.791	1	0	aa1396to1863	4	0	0
2013-12-20	A1608V	116.981	1	0	aa1396to1863	4	0	0
2013-12-20	A1608V	115.836	1	0	aa1396to1863	4	0	0
2014-02-14	A1608V	298.347	1	0	aa1396to1863	4	0	0
2014-02-14	A1608V	305.759	1	0	aa1396to1863	4	0	0
2014-02-14	A1608V	313.839	1	0	aa1396to1863	4	0	0
2013-12-19	A1615D	150.814	1	0	aa1396to1863	4	0	0
2013-12-19	A1615D	149.248	1	0	aa1396to1863	4	0	0
2013-12-19	A1615D	151.38	1	0	aa1396to1863	4	0	0
2013-12-20	A1615D	102.374	1	0	aa1396to1863	4	0	0
2013-12-20	A1615D	106.899	1	0	aa1396to1863	4	0	0
2013-12-20	A1615D	102.555	1	0	aa1396to1863	4	0	0
2014-02-14	A1615D	294.19	1	0	aa1396to1863	4	0	0
2014-02-14	A1615D	308.412	1	0	aa1396to1863	4	0	0
2014-02-14	A1615D	298.101	1	0	aa1396to1863	4	0	0
2013-12-19	A1615T	153.102	1	0	aa1396to1863	4	0	0
2013-12-19	A1615T	157.637	1	0	aa1396to1863	4	0	0
2013-12-19	A1615T	155.658	1	0	aa1396to1863	4	0	0
2013-12-20	A1615T	197.795	1	0	aa1396to1863	4	0	0
2013-12-20	A1615T	195.895	1	0	aa1396to1863	4	0	0
2013-12-20	A1615T	191.459	1	0	aa1396to1863	4	0	0
2014-02-14	A1615T	311.59	1	0	aa1396to1863	4	0	0
2014-02-14	A1615T	325.83	1	0	aa1396to1863	4	0	0
2014-02-14	A1615T	316.316	1	0	aa1396to1863	4	0	0
2013-12-19	A1623G	151.261	1	0	aa1396to1863	4	0	0
2013-12-19	A1623G	150.226	1	0	aa1396to1863	4	0	0
2013-12-19	A1623G	149.454	1	0	aa1396to1863	4	0	0
2013-12-20	A1623G	166.152	1	0	aa1396to1863	4	0	0
2013-12-20	A1623G	165.298	1	0	aa1396to1863	4	0	0
2013-12-20	A1623G	166.65	1	0	aa1396to1863	4	0	0
2014-02-14	A1623G	288.508	1	0	aa1396to1863	4	0	0
2014-02-14	A1623G	291.404	1	0	aa1396to1863	4	0	0
2014-02-14	A1623G	288.397	1	0	aa1396to1863	4	0	0
2013-12-19	A1641T	121.719	1	0	aa1396to1863	4	0	0
2013-12-19	A1641T	130.986	1	0	aa1396to1863	4	0	0
2013-12-19	A1641T	127.326	1	0	aa1396to1863	4	0	0
2013-12-20	A1641T	180.871	1	0	aa1396to1863	4	0	0
2013-12-20	A1641T	176.025	1	0	aa1396to1863	4	0	0
2013-12-20	A1641T	171.934	1	0	aa1396to1863	4	0	0
2014-02-14	A1641T	271.359	1	0	aa1396to1863	4	0	0
2014-02-14	A1641T	278.488	1	0	aa1396to1863	4	0	0
2014-02-14	A1641T	289.695	1	0	aa1396to1863	4	0	0
2014-01-25	A1789T	1.51679	1	0	aa1396to1863	4	0	0
2014-01-25	A1789T	1.57101	1	0	aa1396to1863	4	0	0
2014-01-25	A1789T	1.67819	1	0	aa1396to1863	4	0	0
2014-01-28	A1789T	0.771101	1	0	aa1396to1863	4	0	0
2014-01-28	A1789T	0.872611	1	0	aa1396to1863	4	0	0
2014-01-28	A1789T	0.840878	1	0	aa1396to1863	4	0	0
2014-02-03	A1789T	1.51679	1	0	aa1396to1863	4	0	0
2014-02-03	A1789T	1.57101	1	0	aa1396to1863	4	0	0
2014-02-03	A1789T	1.67819	1	0	aa1396to1863	4	0	0
2014-02-13	A1823T	181.557	1	0	aa1396to1863	4	0	0
2014-02-13	A1823T	182.97	1	0	aa1396to1863	4	0	0
2014-02-13	A1823T	171.774	1	0	aa1396to1863	4	0	0
2014-02-19	A1823T	156.219	1	0	aa1396to1863	4	0	0
2014-02-19	A1823T	154.508	1	0	aa1396to1863	4	0	0
2014-02-19	A1823T	156.041	1	0	aa1396to1863	4	0	0
2014-02-21	A1823T	183.065	1	0	aa1396to1863	4	0	0
2014-02-21	A1823T	184.471	1	0	aa1396to1863	4	0	0
2014-02-21	A1823T	188.075	1	0	aa1396to1863	4	0	0
2011-08-26	C1372Y	60.1094	1	0	aa1315to1863	4	0	0
2011-08-26	C1372Y	67.5099	1	0	aa1315to1863	4	0	0
2011-08-26	C1372Y	62.8196	1	0	aa1315to1863	4	0	0
2011-08-26	C1372Y	90.8584	1	0	aa1315to1863	4	0	0
2011-11-21	C1372Y	22.9691	1	0	aa1315to1863	4	0	0
2011-11-21	C1372Y	37.25	1	0	aa1315to1863	4	0	0
2011-11-21	C1372Y	38.3946	1	0	aa1315to1863	4	0	0
2011-11-21	C1372Y	35.5314	1	0	aa1315to1863	4	0	0
2012-01-19	C1372Y	60.508	1	0	aa1315to1863	4	0	0
2012-01-19	C1372Y	44.4961	1	0	aa1315to1863	4	0	0
2012-01-19	C1372Y	39.4931	1	0	aa1315to1863	4	0	0
2012-01-19	C1372Y	50.5834	1	0	aa1315to1863	4	0	0
2014-03-16	C1372Y	59.2338	1	0	aa1315to1863	4	0	0
2014-03-16	C1372Y	75.7698	1	0	aa1315to1863	4	0	0
2014-03-16	C1372Y	90.7569	1	0	aa1315to1863	4	0	0
2014-01-25	C1697Y	1.16732	1	0	aa1396to1863	4	0	0
2014-01-25	C1697Y	1.20456	1	0	aa1396to1863	4	0	0
2014-01-25	C1697Y	1.32981	1	0	aa1396to1863	4	0	0
2014-01-28	C1697Y	0.853061	1	0	aa1396to1863	4	0	0
2014-01-28	C1697Y	0.920296	1	0	aa1396to1863	4	0	0
2014-01-28	C1697Y	0.825707	1	0	aa1396to1863	4	0	0
2014-02-03	C1697Y	1.16732	1	0	aa1396to1863	4	0	0
2014-02-03	C1697Y	1.20456	1	0	aa1396to1863	4	0	0
2014-02-03	C1697Y	1.32981	1	0	aa1396to1863	4	0	0
2014-02-13	C1787S	138.772	1	0	aa1396to1863	4	0	0
2014-02-13	C1787S	149.393	1	0	aa1396to1863	4	0	0
2014-02-13	C1787S	143.257	1	0	aa1396to1863	4	0	0
2014-02-19	C1787S	127.231	1	0	aa1396to1863	4	0	0
2014-02-19	C1787S	127.706	1	0	aa1396to1863	4	0	0
2014-02-19	C1787S	132.39	1	0	aa1396to1863	4	0	0
2014-02-21	C1787S	139.428	1	0	aa1396to1863	4	0	0
2014-02-21	C1787S	143.471	1	0	aa1396to1863	4	0	0
2014-02-21	C1787S	142.004	1	0	aa1396to1863	4	0	0
2011-08-26	D1381Y	106.149	1	0	aa1315to1863	4	0	0
2011-08-26	D1381Y	127.014	1	0	aa1315to1863	4	0	0
2011-08-26	D1381Y	135.777	1	0	aa1315to1863	4	0	0
2011-08-26	D1381Y	122.419	1	0	aa1315to1863	4	0	0
2011-11-21	D1381Y	56.1897	1	0	aa1315to1863	4	0	0
2011-11-21	D1381Y	54.8282	1	0	aa1315to1863	4	0	0
2011-11-21	D1381Y	54.9284	1	0	aa1315to1863	4	0	0
2011-11-21	D1381Y	56.1395	1	0	aa1315to1863	4	0	0
2012-01-19	D1381Y	50.7476	1	0	aa1315to1863	4	0	0
2012-01-19	D1381Y	62.8599	1	0	aa1315to1863	4	0	0
2012-01-19	D1381Y	75.6117	1	0	aa1315to1863	4	0	0
2012-01-19	D1381Y	76.0873	1	0	aa1315to1863	4	0	0
2014-03-16	D1381Y	137.862	1	0	aa1315to1863	4	0	0
2014-03-16	D1381Y	149.835	1	0	aa1315to1863	4	0	0
2014-03-16	D1381Y	134.024	1	0	aa1315to1863	4	0	0
2014-03-16	D1381Y	137.099	1	0	aa1315to1863	4	0	0
2013-11-25	D1557H	180.753	1	0	aa1396to1863	4	0	0
2013-11-25	D1557H	173.835	1	0	aa1396to1863	4	0	0
2013-11-25	D1557H	176.761	1	0	aa1396to1863	4	0	0
2013-12-04	D1557H	143.23	1	0	aa1396to1863	4	0	0
2013-12-04	D1557H	147.912	1	0	aa1396to1863	4	0	0
2013-12-04	D1557H	148.593	1	0	aa1396to1863	4	0	0
2013-12-05	D1557H	165.955	1	0	aa1396to1863	4	0	0
2013-12-05	D1557H	162.947	1	0	aa1396to1863	4	0	0
2013-12-05	D1557H	164.273	1	0	aa1396to1863	4	0	0
2011-08-26	E1352K	42.6847	1	0	aa1315to1863	4	0	0
2011-08-26	E1352K	64.6719	1	0	aa1315to1863	4	0	0
2011-08-26	E1352K	58.4969	1	0	aa1315to1863	4	0	0
2011-08-26	E1352K	59.1485	1	0	aa1315to1863	4	0	0
2011-11-21	E1352K	18.2831	1	0	aa1315to1863	4	0	0
2011-11-21	E1352K	22.4591	1	0	aa1315to1863	4	0	0
2011-11-21	E1352K	25.0761	1	0	aa1315to1863	4	0	0
2011-11-21	E1352K	24.6383	1	0	aa1315to1863	4	0	0
2012-01-19	E1352K	22.7869	1	0	aa1315to1863	4	0	0
2012-01-19	E1352K	27.8282	1	0	aa1315to1863	4	0	0
2012-01-19	E1352K	42.5016	1	0	aa1315to1863	4	0	0
2012-01-19	E1352K	47.9988	1	0	aa1315to1863	4	0	0
2014-03-16	E1352K	48.8513	1	0	aa1315to1863	4	0	0
2014-03-16	E1352K	46.0904	1	0	aa1315to1863	4	0	0
2014-03-16	E1352K	69.8692	1	0	aa1315to1863	4	0	0
2013-11-25	E1559Q	180.836	1	0	aa1396to1863	4	0	0
2013-11-25	E1559Q	177.593	1	0	aa1396to1863	4	0	0
2013-11-25	E1559Q	182.074	1	0	aa1396to1863	4	0	0
2013-12-04	E1559Q	135.707	1	0	aa1396to1863	4	0	0
2013-12-04	E1559Q	139.592	1	0	aa1396to1863	4	0	0
2013-12-04	E1559Q	137.487	1	0	aa1396to1863	4	0	0
2013-12-05	E1559Q	151.522	1	0	aa1396to1863	4	0	0
2013-12-05	E1559Q	157.815	1	0	aa1396to1863	4	0	0
2013-12-05	E1559Q	160.092	1	0	aa1396to1863	4	0	0
2013-12-10	F1571S	73.1616	1	0	aa1396to1863	4	0	0
2013-12-10	F1571S	70.6761	1	0	aa1396to1863	4	0	0
2013-12-10	F1571S	72.1237	1	0	aa1396to1863	4	0	0
2013-12-13	F1571S	80.7944	1	0	aa1396to1863	4	0	0
2013-12-13	F1571S	78.5507	1	0	aa1396to1863	4	0	0
2013-12-13	F1571S	77.5435	1	0	aa1396to1863	4	0	0
2013-12-14	F1571S	85.3597	1	0	aa1396to1863	4	0	0
2013-12-14	F1571S	85.5473	1	0	aa1396to1863	4	0	0
2013-12-14	F1571S	82.9838	1	0	aa1396to1863	4	0	0
2014-02-13	H1746Y	27.3934	1	0	aa1396to1863	4	0	0
2014-02-13	H1746Y	26.5268	1	0	aa1396to1863	4	0	0
2014-02-13	H1746Y	26.509	1	0	aa1396to1863	4	0	0
2014-02-19	H1746Y	23.0937	1	0	aa1396to1863	4	0	0
2014-02-19	H1746Y	21.6826	1	0	aa1396to1863	4	0	0
2014-02-19	H1746Y	21.7183	1	0	aa1396to1863	4	0	0
2014-02-21	H1746Y	24.3753	1	0	aa1396to1863	4	0	0
2014-02-21	H1746Y	23.3375	1	0	aa1396to1863	4	0	0
2014-02-21	H1746Y	22.6808	1	0	aa1396to1863	4	0	0
2014-01-25	H1860P	213.456	1	0	aa1396to1863	4	0	0
2014-01-25	H1860P	215.375	1	0	aa1396to1863	4	0	0
2014-01-25	H1860P	227.042	1	0	aa1396to1863	4	0	0
2014-01-28	H1860P	150.033	1	0	aa1396to1863	4	0	0
2014-01-28	H1860P	156.666	1	0	aa1396to1863	4	0	0
2014-01-28	H1860P	153.32	1	0	aa1396to1863	4	0	0
2014-02-03	H1860P	213.456	1	0	aa1396to1863	4	0	0
2014-02-03	H1860P	215.375	1	0	aa1396to1863	4	0	0
2014-02-03	H1860P	227.042	1	0	aa1396to1863	4	0	0
2014-01-25	H1862L	486.336	1	0	aa1396to1863	4	0	2
2014-01-25	H1862L	506.341	1	0	aa1396to1863	4	0	2
2014-01-25	H1862L	494.95	1	0	aa1396to1863	4	0	2
2014-01-28	H1862L	345.106	1	0	aa1396to1863	4	0	2
2014-01-28	H1862L	330.118	1	0	aa1396to1863	4	0	2
2014-01-28	H1862L	329.743	1	0	aa1396to1863	4	0	2
2014-02-03	H1862L	486.336	1	0	aa1396to1863	4	0	2
2014-02-03	H1862L	506.341	1	0	aa1396to1863	4	0	2
2014-02-03	H1862L	494.95	1	0	aa1396to1863	4	0	2
2013-11-25	I1568V	141.849	1	0	aa1396to1863	4	0	0
2013-11-25	I1568V	146.586	1	0	aa1396to1863	4	0	0
2013-11-25	I1568V	147.093	1	0	aa1396to1863	4	0	0
2013-12-04	I1568V	107.312	1	0	aa1396to1863	4	0	0
2013-12-04	I1568V	117.486	1	0	aa1396to1863	4	0	0
2013-12-04	I1568V	115.094	1	0	aa1396to1863	4	0	0
2013-12-05	I1568V	119.037	1	0	aa1396to1863	4	0	0
2013-12-05	I1568V	122.759	1	0	aa1396to1863	4	0	0
2013-12-05	I1568V	119.342	1	0	aa1396to1863	4	0	0
2011-08-26	K1322E	93.595	1	0	aa1315to1863	4	0	0
2011-08-26	K1322E	109.897	1	0	aa1315to1863	4	0	0
2011-08-26	K1322E	96.569	1	0	aa1315to1863	4	0	0
2011-08-26	K1322E	117.722	1	0	aa1315to1863	4	0	0
2011-11-21	K1322E	58.5391	1	0	aa1315to1863	4	0	0
2011-11-21	K1322E	55.7551	1	0	aa1315to1863	4	0	0
2011-11-21	K1322E	50.9466	1	0	aa1315to1863	4	0	0
2011-11-21	K1322E	86.5785	1	0	aa1315to1863	4	0	0
2012-01-19	K1322E	51.965	1	0	aa1315to1863	4	0	0
2012-01-19	K1322E	52.9525	1	0	aa1315to1863	4	0	0
2012-01-19	K1322E	71.794	1	0	aa1315to1863	4	0	0
2012-01-19	K1322E	70.5499	1	0	aa1315to1863	4	0	0
2014-03-16	K1322E	76.4293	1	0	aa1315to1863	4	0	0
2014-03-16	K1322E	69.9752	1	0	aa1315to1863	4	0	0
2014-03-16	K1322E	75.6839	1	0	aa1315to1863	4	0	0
2013-12-10	K1601E	165.101	1	0	aa1396to1863	4	0	0
2013-12-10	K1601E	171.631	1	0	aa1396to1863	4	0	0
2013-12-10	K1601E	173.324	1	0	aa1396to1863	4	0	0
2013-12-13	K1601E	186.276	1	0	aa1396to1863	4	0	0
2013-12-13	K1601E	191.942	1	0	aa1396to1863	4	0	0
2013-12-13	K1601E	194.696	1	0	aa1396to1863	4	0	0
2013-12-14	K1601E	210.747	1	0	aa1396to1863	4	0	0
2013-12-14	K1601E	202.256	1	0	aa1396to1863	4	0	0
2013-12-14	K1601E	210.561	1	0	aa1396to1863	4	0	0
2011-08-26	L1317F	64.5431	1	0	aa1315to1863	4	0	0
2011-08-26	L1317F	63.7977	1	0	aa1315to1863	4	0	0
2011-08-26	L1317F	79.8692	1	0	aa1315to1863	4	0	0
2011-08-26	L1317F	75.8886	1	0	aa1315to1863	4	0	0
2011-11-21	L1317F	25.7356	1	0	aa1315to1863	4	0	0
2011-11-21	L1317F	31.4318	1	0	aa1315to1863	4	0	0
2011-11-21	L1317F	27.6786	1	0	aa1315to1863	4	0	0
2011-11-21	L1317F	42.2284	1	0	aa1315to1863	4	0	0
2012-01-19	L1317F	34.7944	1	0	aa1315to1863	4	0	0
2012-01-19	L1317F	46.0646	1	0	aa1315to1863	4	0	0
2012-01-19	L1317F	95.3239	1	0	aa1315to1863	4	0	0
2012-01-19	L1317F	34.9756	1	0	aa1315to1863	4	0	0
2014-03-16	L1317F	63.0839	1	0	aa1315to1863	4	0	0
2014-03-16	L1317F	66.7499	1	0	aa1315to1863	4	0	0
2014-03-16	L1317F	83.5848	1	0	aa1315to1863	4	0	0
2014-01-08	L1407P	6.0062	1	0	aa1315to1863	4	0	0
2014-01-08	L1407P	6.64012	1	0	aa1315to1863	4	0	0
2014-01-08	L1407P	7.50117	1	0	aa1315to1863	4	0	0
2014-01-08	L1407P	7.54475	1	0	aa1315to1863	4	0	0
2014-02-19	L1407P	5.57595	1	0	aa1315to1863	4	0	0
2014-02-19	L1407P	4.78944	1	0	aa1315to1863	4	0	0
2014-02-19	L1407P	5.59174	1	0	aa1315to1863	4	0	0
2014-02-19	L1407P	5.00798	1	0	aa1315to1863	4	0	0
2014-03-16	L1407P	11.4631	1	0	aa1315to1863	4	0	0
2014-03-16	L1407P	16.1251	1	0	aa1315to1863	4	0	0
2014-03-16	L1407P	19.8783	1	0	aa1315to1863	4	0	0
2014-03-16	L1407P	17.7098	1	0	aa1315to1863	4	0	0
2014-03-17	L1407P	20.332	1	0	aa1315to1863	4	0	0
2014-03-17	L1407P	27.2973	1	0	aa1315to1863	4	0	0
2014-03-17	L1407P	29.7357	1	0	aa1315to1863	4	0	0
2014-03-17	L1407P	20.4277	1	0	aa1315to1863	4	0	0
2013-11-25	L1539P	151.256	1	0	aa1396to1863	4	0	0
2013-11-25	L1539P	144.054	1	0	aa1396to1863	4	0	0
2013-11-25	L1539P	143.172	1	0	aa1396to1863	4	0	0
2013-12-04	L1539P	114.808	1	0	aa1396to1863	4	0	0
2013-12-04	L1539P	119.702	1	0	aa1396to1863	4	0	0
2013-12-04	L1539P	118.253	1	0	aa1396to1863	4	0	0
2013-12-05	L1539P	116.455	1	0	aa1396to1863	4	0	0
2013-12-05	L1539P	121.919	1	0	aa1396to1863	4	0	0
2013-12-05	L1539P	126.801	1	0	aa1396to1863	4	0	0
2013-11-25	L1570F	230.169	1	0	aa1396to1863	4	0	0
2013-11-25	L1570F	228.707	1	0	aa1396to1863	4	0	0
2013-11-25	L1570F	230.097	1	0	aa1396to1863	4	0	0
2013-12-04	L1570F	179.582	1	0	aa1396to1863	4	0	0
2013-12-04	L1570F	186.437	1	0	aa1396to1863	4	0	0
2013-12-04	L1570F	178.055	1	0	aa1396to1863	4	0	0
2013-12-05	L1570F	213.908	1	0	aa1396to1863	4	0	0
2013-12-05	L1570F	210.667	1	0	aa1396to1863	4	0	0
2013-12-05	L1570F	205.156	1	0	aa1396to1863	4	0	0
2013-12-10	L1600F	328.651	1	0	aa1396to1863	4	0	0
2013-12-10	L1600F	343.794	1	0	aa1396to1863	4	0	0
2013-12-10	L1600F	352.103	1	0	aa1396to1863	4	0	0
2013-12-13	L1600F	366.753	1	0	aa1396to1863	4	0	0
2013-12-13	L1600F	357.191	1	0	aa1396to1863	4	0	0
2013-12-13	L1600F	364.589	1	0	aa1396to1863	4	0	0
2013-12-14	L1600F	402.089	1	0	aa1396to1863	4	0	0
2013-12-14	L1600F	435.008	1	0	aa1396to1863	4	0	0
2013-12-14	L1600F	425.16	1	0	aa1396to1863	4	0	0
2013-12-19	L1605V	141.706	1	0	aa1396to1863	4	0	0
2013-12-19	L1605V	151.228	1	0	aa1396to1863	4	0	0
2013-12-19	L1605V	148.665	1	0	aa1396to1863	4	0	0
2013-12-20	L1605V	113.751	1	0	aa1396to1863	4	0	0
2013-12-20	L1605V	113.759	1	0	aa1396to1863	4	0	0
2013-12-20	L1605V	113.054	1	0	aa1396to1863	4	0	0
2014-02-14	L1605V	375.501	1	0	aa1396to1863	4	0	0
2014-02-14	L1605V	373.776	1	0	aa1396to1863	4	0	0
2014-02-14	L1605V	362.28	1	0	aa1396to1863	4	0	0
2014-01-25	L1844P	172.631	1	0	aa1396to1863	4	0	0
2014-01-25	L1844P	156.781	1	0	aa1396to1863	4	0	0
2014-01-25	L1844P	163.639	1	0	aa1396to1863	4	0	0
2014-01-28	L1844P	85.4683	1	0	aa1396to1863	4	0	0
2014-01-28	L1844P	82.3846	1	0	aa1396to1863	4	0	0
2014-01-28	L1844P	80.2521	1	0	aa1396to1863	4	0	0
2014-02-03	L1844P	172.631	1	0	aa1396to1863	4	0	0
2014-02-03	L1844P	156.781	1	0	aa1396to1863	4	0	0
2014-02-03	L1844P	163.639	1	0	aa1396to1863	4	0	0
2013-12-19	M1628I	136.627	1	0	aa1396to1863	4	0	0
2013-12-19	M1628I	141.444	1	0	aa1396to1863	4	0	0
2013-12-19	M1628I	140.631	1	0	aa1396to1863	4	0	0
2013-12-20	M1628I	197.026	1	0	aa1396to1863	4	0	0
2013-12-20	M1628I	208.753	1	0	aa1396to1863	4	0	0
2013-12-20	M1628I	192.716	1	0	aa1396to1863	4	0	0
2014-02-14	M1628I	301.51	1	0	aa1396to1863	4	0	0
2014-02-14	M1628I	302.428	1	0	aa1396to1863	4	0	0
2014-02-14	M1628I	314.436	1	0	aa1396to1863	4	0	0
2013-12-19	M1652K	0.996839	1	0	aa1396to1863	4	0	0
2013-12-19	M1652K	0.872076	1	0	aa1396to1863	4	0	0
2013-12-19	M1652K	0.890469	1	0	aa1396to1863	4	0	0
2013-12-20	M1652K	0.607067	1	0	aa1396to1863	4	0	0
2013-12-20	M1652K	0.658552	1	0	aa1396to1863	4	0	0
2013-12-20	M1652K	0.650552	1	0	aa1396to1863	4	0	0
2014-02-14	M1652K	1.72904	1	0	aa1396to1863	4	0	0
2014-02-14	M1652K	2.32846	1	0	aa1396to1863	4	0	0
2014-02-14	M1652K	2.4016	1	0	aa1396to1863	4	0	0
2014-02-13	M1783T	57.8517	1	0	aa1396to1863	4	0	0
2014-02-13	M1783T	57.2542	1	0	aa1396to1863	4	0	0
2014-02-13	M1783T	58.4273	1	0	aa1396to1863	4	0	0
2014-02-19	M1783T	47.3957	1	0	aa1396to1863	4	0	0
2014-02-19	M1783T	49.3385	1	0	aa1396to1863	4	0	0
2014-02-19	M1783T	47.3958	1	0	aa1396to1863	4	0	0
2014-02-21	M1783T	52.5464	1	0	aa1396to1863	4	0	0
2014-02-21	M1783T	55.2141	1	0	aa1396to1863	4	0	0
2014-02-21	M1783T	53.2454	1	0	aa1396to1863	4	0	0
2013-12-19	N1647K	127.604	1	0	aa1396to1863	4	0	2
2013-12-19	N1647K	133.667	1	0	aa1396to1863	4	0	2
2013-12-19	N1647K	128.882	1	0	aa1396to1863	4	0	2
2013-12-20	N1647K	90.6381	1	0	aa1396to1863	4	0	2
2013-12-20	N1647K	87.9558	1	0	aa1396to1863	4	0	2
2013-12-20	N1647K	88.259	1	0	aa1396to1863	4	0	2
2014-02-14	N1647K	392.718	1	0	aa1396to1863	4	0	2
2014-02-14	N1647K	385.843	1	0	aa1396to1863	4	0	2
2014-02-14	N1647K	383.179	1	0	aa1396to1863	4	0	2
2014-01-25	N1819Y	461.049	1	0	aa1396to1863	4	0	0
2014-01-25	N1819Y	457.465	1	0	aa1396to1863	4	0	0
2014-01-25	N1819Y	446.235	1	0	aa1396to1863	4	0	0
2014-01-28	N1819Y	201.488	1	0	aa1396to1863	4	0	0
2014-01-28	N1819Y	198.56	1	0	aa1396to1863	4	0	0
2014-01-28	N1819Y	184.581	1	0	aa1396to1863	4	0	0
2014-02-03	N1819Y	461.049	1	0	aa1396to1863	4	0	0
2014-02-03	N1819Y	457.465	1	0	aa1396to1863	4	0	0
2014-02-03	N1819Y	446.235	1	0	aa1396to1863	4	0	0
2013-11-25	P1544L	256.939	1	0	aa1396to1863	4	0	1
2013-11-25	P1544L	266.004	1	0	aa1396to1863	4	0	1
2013-11-25	P1544L	270.6	1	0	aa1396to1863	4	0	1
2013-12-04	P1544L	205.145	1	0	aa1396to1863	4	0	1
2013-12-04	P1544L	210.971	1	0	aa1396to1863	4	0	1
2013-12-04	P1544L	209.883	1	0	aa1396to1863	4	0	1
2013-12-05	P1544L	220.49	1	0	aa1396to1863	4	0	1
2013-12-05	P1544L	242.417	1	0	aa1396to1863	4	0	1
2013-12-05	P1544L	234.707	1	0	aa1396to1863	4	0	1
2013-11-25	P1562L	382.569	1	0	aa1396to1863	4	0	0
2013-11-25	P1562L	382.741	1	0	aa1396to1863	4	0	0
2013-11-25	P1562L	381.252	1	0	aa1396to1863	4	0	0
2013-12-04	P1562L	311.175	1	0	aa1396to1863	4	0	0
2013-12-04	P1562L	303.687	1	0	aa1396to1863	4	0	0
2013-12-04	P1562L	302.95	1	0	aa1396to1863	4	0	0
2013-12-05	P1562L	322.774	1	0	aa1396to1863	4	0	0
2013-12-05	P1562L	339.269	1	0	aa1396to1863	4	0	0
2013-12-05	P1562L	326.549	1	0	aa1396to1863	4	0	0
2013-12-10	P1575H	131.156	1	0	aa1396to1863	4	0	0
2013-12-10	P1575H	128.192	1	0	aa1396to1863	4	0	0
2013-12-10	P1575H	134.922	1	0	aa1396to1863	4	0	0
2013-12-13	P1575H	142.778	1	0	aa1396to1863	4	0	0
2013-12-13	P1575H	143.09	1	0	aa1396to1863	4	0	0
2013-12-13	P1575H	143.592	1	0	aa1396to1863	4	0	0
2013-12-14	P1575H	151.395	1	0	aa1396to1863	4	0	0
2013-12-14	P1575H	155.383	1	0	aa1396to1863	4	0	0
2013-12-14	P1575H	162.05	1	0	aa1396to1863	4	0	0
2013-12-10	P1579A	133.173	1	0	aa1396to1863	4	0	0
2013-12-10	P1579A	141.453	1	0	aa1396to1863	4	0	0
2013-12-10	P1579A	140.127	1	0	aa1396to1863	4	0	0
2013-12-13	P1579A	145.496	1	0	aa1396to1863	4	0	0
2013-12-13	P1579A	151.864	1	0	aa1396to1863	4	0	0
2013-12-13	P1579A	154.978	1	0	aa1396to1863	4	0	0
2013-12-14	P1579A	161.512	1	0	aa1396to1863	4	0	0
2013-12-14	P1579A	167.476	1	0	aa1396to1863	4	0	0
2013-12-14	P1579A	165.451	1	0	aa1396to1863	4	0	0
2011-08-26	Q1388L	103.802	1	0	aa1315to1863	4	0	0
2011-08-26	Q1388L	132.191	1	0	aa1315to1863	4	0	0
2011-08-26	Q1388L	122.789	1	0	aa1315to1863	4	0	0
2011-08-26	Q1388L	135.905	1	0	aa1315to1863	4	0	0
2011-11-21	Q1388L	47.7627	1	0	aa1315to1863	4	0	0
2011-11-21	Q1388L	48.4496	1	0	aa1315to1863	4	0	0
2011-11-21	Q1388L	52.3378	1	0	aa1315to1863	4	0	0
2011-11-21	Q1388L	59.7181	1	0	aa1315to1863	4	0	0
2012-01-19	Q1388L	48.4436	1	0	aa1315to1863	4	0	0
2012-01-19	Q1388L	51.3025	1	0	aa1315to1863	4	0	0
2012-01-19	Q1388L	68.2951	1	0	aa1315to1863	4	0	0
2012-01-19	Q1388L	64.5638	1	0	aa1315to1863	4	0	0
2014-03-16	Q1388L	124.984	1	0	aa1315to1863	4	0	0
2014-03-16	Q1388L	139.644	1	0	aa1315to1863	4	0	0
2014-03-16	Q1388L	127.844	1	0	aa1315to1863	4	0	0
2014-03-16	Q1388L	121.557	1	0	aa1315to1863	4	0	0
2011-08-26	Q1395R	72.365	1	0	aa1315to1863	4	0	0
2011-08-26	Q1395R	55.8518	1	0	aa1315to1863	4	0	0
2011-08-26	Q1395R	75.3309	1	0	aa1315to1863	4	0	0
2011-08-26	Q1395R	64.0893	1	0	aa1315to1863	4	0	0
2011-11-21	Q1395R	24.1613	1	0	aa1315to1863	4	0	0
2011-11-21	Q1395R	32.2426	1	0	aa1315to1863	4	0	0
2011-11-21	Q1395R	33.7183	1	0	aa1315to1863	4	0	0
2011-11-21	Q1395R	30.0538	1	0	aa1315to1863	4	0	0
2012-01-19	Q1395R	25.1635	1	0	aa1315to1863	4	0	0
2012-01-19	Q1395R	25.711	1	0	aa1315to1863	4	0	0
2012-01-19	Q1395R	38.1462	1	0	aa1315to1863	4	0	0
2012-01-19	Q1395R	38.3793	1	0	aa1315to1863	4	0	0
2014-03-16	Q1395R	62.9934	1	0	aa1315to1863	4	0	0
2014-03-16	Q1395R	67.0741	1	0	aa1315to1863	4	0	0
2014-03-16	Q1395R	62.8586	1	0	aa1315to1863	4	0	0
2013-12-10	Q1604R	131.998	1	0	aa1396to1863	4	0	0
2013-12-10	Q1604R	131.658	1	0	aa1396to1863	4	0	0
2013-12-10	Q1604R	129.703	1	0	aa1396to1863	4	0	0
2013-12-13	Q1604R	147.482	1	0	aa1396to1863	4	0	0
2013-12-13	Q1604R	152.423	1	0	aa1396to1863	4	0	0
2013-12-13	Q1604R	144.923	1	0	aa1396to1863	4	0	0
2013-12-14	Q1604R	154.062	1	0	aa1396to1863	4	0	0
2013-12-14	Q1604R	164.112	1	0	aa1396to1863	4	0	0
2013-12-14	Q1604R	158.545	1	0	aa1396to1863	4	0	0
2013-12-10	R1589C	173.106	1	0	aa1396to1863	4	0	2
2013-12-10	R1589C	172.505	1	0	aa1396to1863	4	0	2
2013-12-10	R1589C	174.792	1	0	aa1396to1863	4	0	2
2013-12-13	R1589C	180.161	1	0	aa1396to1863	4	0	2
2013-12-13	R1589C	184.05	1	0	aa1396to1863	4	0	2
2013-12-13	R1589C	190.748	1	0	aa1396to1863	4	0	2
2013-12-14	R1589C	217.03	1	0	aa1396to1863	4	0	2
2013-12-14	R1589C	208.914	1	0	aa1396to1863	4	0	2
2013-12-14	R1589C	215.142	1	0	aa1396to1863	4	0	2
2013-12-19	R1645G	156.367	1	0	aa1396to1863	4	0	0
2013-12-19	R1645G	147.792	1	0	aa1396to1863	4	0	0
2013-12-19	R1645G	149.657	1	0	aa1396to1863	4	0	0
2013-12-20	R1645G	200.641	1	0	aa1396to1863	4	0	0
2013-12-20	R1645G	204.486	1	0	aa1396to1863	4	0	0
2013-12-20	R1645G	197.706	1	0	aa1396to1863	4	0	0
2014-02-14	R1645G	358.781	1	0	aa1396to1863	4	0	0
2014-02-14	R1645G	352.521	1	0	aa1396to1863	4	0	0
2014-02-14	R1645G	348.306	1	0	aa1396to1863	4	0	0
2014-02-13	R1645M	156.091	1	0	aa1396to1863	4	0	0
2014-02-13	R1645M	160.53	1	0	aa1396to1863	4	0	0
2014-02-13	R1645M	154.996	1	0	aa1396to1863	4	0	0
2014-02-19	R1645M	139.691	1	0	aa1396to1863	4	0	0
2014-02-19	R1645M	140.384	1	0	aa1396to1863	4	0	0
2014-02-19	R1645M	145.962	1	0	aa1396to1863	4	0	0
2014-02-21	R1645M	169.189	1	0	aa1396to1863	4	0	0
2014-02-21	R1645M	165.478	1	0	aa1396to1863	4	0	0
2014-02-21	R1645M	165.163	1	0	aa1396to1863	4	0	0
2013-12-19	R1645S	145.395	1	0	aa1396to1863	4	0	0
[truncated: 3,636 more rows]
